# Supplementary material for: An empirical evaluation of link quality utilization in ETX routing for VANETs
Source: PeerJ Comput Sci. 2024 Sep 6;10:e2259. doi: 10.7717/peerj-cs.2259 (PMC11419655; doi:10.7717/peerj-cs.2259)
Supplement: Supplemental Information 1 [file peerj-cs-10-2259-s001.bz2]

Archive with 3,819 entries (3,819 files):
- ns-allinone-3.29/ns-3.29/README
- ns-allinone-3.29/ns-3.29/utils.py
- ns-allinone-3.29/ns-3.29/waf.bat
- ns-allinone-3.29/ns-3.29/waf
- ns-allinone-3.29/ns-3.29/CHANGES.html
- ns-allinone-3.29/ns-3.29/LICENSE
- ns-allinone-3.29/ns-3.29/wscript
- ns-allinone-3.29/ns-3.29/test.py
- ns-allinone-3.29/ns-3.29/AUTHORS
- ns-allinone-3.29/ns-3.29/testpy.supp
- ns-allinone-3.29/ns-3.29/VERSION
- ns-allinone-3.29/ns-3.29/RELEASE_NOTES
- ns-allinone-3.29/ns-3.29/Makefile
- ns-allinone-3.29/ns-3.29/wutils.py
- ns-allinone-3.29/ns-3.29/scratch/scratch-simulator.cc
- ns-allinone-3.29/ns-3.29/scratch/subdir/scratch-simulator-subdir.cc
- ns-allinone-3.29/ns-3.29/utils/generate-distributions.pl
- ns-allinone-3.29/ns-3.29/utils/check-style.py
- ns-allinone-3.29/ns-3.29/utils/print-introspected-doxygen.cc
- ns-allinone-3.29/ns-3.29/utils/utils.h
- ns-allinone-3.29/ns-3.29/utils/grid.py
- ns-allinone-3.29/ns-3.29/utils/.ns3rc
- ns-allinone-3.29/ns-3.29/utils/run-examples-with-full-logging.sh
- ns-allinone-3.29/ns-3.29/utils/bench-packets.cc
- ns-allinone-3.29/ns-3.29/utils/rescale-pdf.sh
- ns-allinone-3.29/ns-3.29/utils/wscript
- ns-allinone-3.29/ns-3.29/utils/coverity-report.sh
- ns-allinone-3.29/ns-3.29/utils/bench-simulator.cc
- ns-allinone-3.29/ns-3.29/utils/test-runner.cc
- ns-allinone-3.29/ns-3.29/utils/python-unit-tests.py
- ns-allinone-3.29/ns-3.29/utils/tests/test-test.py
- ns-allinone-3.29/ns-3.29/utils/tests/TestBase.py
- ns-allinone-3.29/ns-3.29/utils/tests/test-waf.py
- ns-allinone-3.29/ns-3.29/utils/lcov/lcov
- ns-allinone-3.29/ns-3.29/utils/lcov/genhtml
- ns-allinone-3.29/ns-3.29/utils/lcov/geninfo
- ns-allinone-3.29/ns-3.29/examples/udp/examples-to-run.py
- ns-allinone-3.29/ns-3.29/examples/udp/udp-echo.cc
- ns-allinone-3.29/ns-3.29/examples/udp/wscript
- ns-allinone-3.29/ns-3.29/examples/tcp/tcp-nsc-comparison.cc
- ns-allinone-3.29/ns-3.29/examples/tcp/examples-to-run.py
- ns-allinone-3.29/ns-3.29/examples/tcp/tcp-nsc-lfn.cc
- ns-allinone-3.29/ns-3.29/examples/tcp/tcp-nsc-zoo.cc
- ns-allinone-3.29/ns-3.29/examples/tcp/tcp-bulk-send.cc
- ns-allinone-3.29/ns-3.29/examples/tcp/tcp-star-server.cc
- ns-allinone-3.29/ns-3.29/examples/tcp/wscript
- ns-allinone-3.29/ns-3.29/examples/tcp/tcp-large-transfer.cc
- ns-allinone-3.29/ns-3.29/examples/tcp/star.cc
- ns-allinone-3.29/ns-3.29/examples/tcp/tcp-pcap-nanosec-example.cc
- ns-allinone-3.29/ns-3.29/examples/tcp/tcp-pacing.cc
- ns-allinone-3.29/ns-3.29/examples/tcp/tcp-variants-comparison.cc
- ns-allinone-3.29/ns-3.29/examples/wireless/ofdm-validation.cc
- ns-allinone-3.29/ns-3.29/examples/wireless/wifi-blockack.cc
- ns-allinone-3.29/ns-3.29/examples/wireless/80211e-txop.cc
- ns-allinone-3.29/ns-3.29/examples/wireless/ht-wifi-network.cc
- ns-allinone-3.29/ns-3.29/examples/wireless/wifi-timing-attributes.cc
- ns-allinone-3.29/ns-3.29/examples/wireless/examples-to-run.py
- ns-allinone-3.29/ns-3.29/examples/wireless/dsss-validation.cc
- ns-allinone-3.29/ns-3.29/examples/wireless/wifi-backward-compatibility.cc
- ns-allinone-3.29/ns-3.29/examples/wireless/wifi-simple-adhoc-grid.cc
- ns-allinone-3.29/ns-3.29/examples/wireless/wifi-adhoc.cc
- ns-allinone-3.29/ns-3.29/examples/wireless/vht-wifi-network.cc
- ns-allinone-3.29/ns-3.29/examples/wireless/wifi-multi-tos.cc
- ns-allinone-3.29/ns-3.29/examples/wireless/wifi-clear-channel-cmu.cc
- ns-allinone-3.29/ns-3.29/examples/wireless/wifi-spectrum-per-example.cc
- ns-allinone-3.29/ns-3.29/examples/wireless/ofdm-he-validation.cc
- ns-allinone-3.29/ns-3.29/examples/wireless/ofdm-ht-validation.cc
- ns-allinone-3.29/ns-3.29/examples/wireless/power-adaptation-distance.cc
- ns-allinone-3.29/ns-3.29/examples/wireless/wifi-spectrum-per-interference.cc
- ns-allinone-3.29/ns-3.29/examples/wireless/wifi-aggregation.cc
- ns-allinone-3.29/ns-3.29/examples/wireless/wifi-pcf.cc
- ns-allinone-3.29/ns-3.29/examples/wireless/wifi-ap.cc
- ns-allinone-3.29/ns-3.29/examples/wireless/wifi-ap.py
- ns-allinone-3.29/ns-3.29/examples/wireless/wifi-simple-interference.cc
- ns-allinone-3.29/ns-3.29/examples/wireless/simple-ht-hidden-stations.cc
- ns-allinone-3.29/ns-3.29/examples/wireless/rate-adaptation-distance.cc
- ns-allinone-3.29/ns-3.29/examples/wireless/wifi-spectrum-saturation-example.cc
- ns-allinone-3.29/ns-3.29/examples/wireless/mixed-wired-wireless.py
- ns-allinone-3.29/ns-3.29/examples/wireless/wscript
- ns-allinone-3.29/ns-3.29/examples/wireless/power-adaptation-interference.cc
- ns-allinone-3.29/ns-3.29/examples/wireless/wifi-wired-bridging.cc
- ns-allinone-3.29/ns-3.29/examples/wireless/mixed-network.cc
- ns-allinone-3.29/ns-3.29/examples/wireless/wifi-simple-adhoc.cc
- ns-allinone-3.29/ns-3.29/examples/wireless/wifi-hidden-terminal.cc
- ns-allinone-3.29/ns-3.29/examples/wireless/wifi-sleep.cc
- ns-allinone-3.29/ns-3.29/examples/wireless/wifi-tcp.cc
- ns-allinone-3.29/ns-3.29/examples/wireless/ofdm-vht-validation.cc
- ns-allinone-3.29/ns-3.29/examples/wireless/wifi-simple-infra.cc
- ns-allinone-3.29/ns-3.29/examples/wireless/multirate.cc
- ns-allinone-3.29/ns-3.29/examples/wireless/mixed-wired-wireless.cc
- ns-allinone-3.29/ns-3.29/examples/wireless/80211n-mimo.cc
- ns-allinone-3.29/ns-3.29/examples/wireless/he-wifi-network.cc
- ns-allinone-3.29/ns-3.29/examples/traffic-control/examples-to-run.py
- ns-allinone-3.29/ns-3.29/examples/traffic-control/red-vs-fengadaptive.cc
- ns-allinone-3.29/ns-3.29/examples/traffic-control/traffic-control.cc
- ns-allinone-3.29/ns-3.29/examples/traffic-control/red-vs-nlred.cc
- ns-allinone-3.29/ns-3.29/examples/traffic-control/tbf-example.cc
- ns-allinone-3.29/ns-3.29/examples/traffic-control/queue-discs-benchmark.cc
- ns-allinone-3.29/ns-3.29/examples/traffic-control/wscript
- ns-allinone-3.29/ns-3.29/examples/realtime/examples-to-run.py
- ns-allinone-3.29/ns-3.29/examples/realtime/wscript
- ns-allinone-3.29/ns-3.29/examples/realtime/realtime-udp-echo.cc
- ns-allinone-3.29/ns-3.29/examples/realtime/realtime-udp-echo.py
- ns-allinone-3.29/ns-3.29/examples/socket/socket-bound-tcp-static-routing.cc
- ns-allinone-3.29/ns-3.29/examples/socket/socket-options-ipv4.cc
- ns-allinone-3.29/ns-3.29/examples/socket/socket-bound-static-routing.cc
- ns-allinone-3.29/ns-3.29/examples/socket/socket-options-ipv6.cc
- ns-allinone-3.29/ns-3.29/examples/socket/wscript
- ns-allinone-3.29/ns-3.29/examples/matrix-topology/node_coordinates.txt
- ns-allinone-3.29/ns-3.29/examples/matrix-topology/matrix-topology.cc
- ns-allinone-3.29/ns-3.29/examples/matrix-topology/wscript
- ns-allinone-3.29/ns-3.29/examples/matrix-topology/adjacency_matrix.txt
- ns-allinone-3.29/ns-3.29/examples/tutorial/examples-to-run.py
- ns-allinone-3.29/ns-3.29/examples/tutorial/second.py
- ns-allinone-3.29/ns-3.29/examples/tutorial/hello-simulator.cc
- ns-allinone-3.29/ns-3.29/examples/tutorial/fourth.cc
- ns-allinone-3.29/ns-3.29/examples/tutorial/first.cc
- ns-allinone-3.29/ns-3.29/examples/tutorial/third.cc
- ns-allinone-3.29/ns-3.29/examples/tutorial/sixth.cc
- ns-allinone-3.29/ns-3.29/examples/tutorial/wscript
- ns-allinone-3.29/ns-3.29/examples/tutorial/first.py
- ns-allinone-3.29/ns-3.29/examples/tutorial/fifth.cc
- ns-allinone-3.29/ns-3.29/examples/tutorial/second.cc
- ns-allinone-3.29/ns-3.29/examples/tutorial/seventh.cc
- ns-allinone-3.29/ns-3.29/examples/tutorial/third.py
- ns-allinone-3.29/ns-3.29/examples/routing/examples-to-run.py
- ns-allinone-3.29/ns-3.29/examples/routing/manet-routing-compare.cc
- ns-allinone-3.29/ns-3.29/examples/routing/global-routing-slash32.cc
- ns-allinone-3.29/ns-3.29/examples/routing/simple-routing-ping6.cc
- ns-allinone-3.29/ns-3.29/examples/routing/global-injection-slash32.cc
- ns-allinone-3.29/ns-3.29/examples/routing/global-routing-multi-switch-plus-router.cc
- ns-allinone-3.29/ns-3.29/examples/routing/rip-simple-network.cc
- ns-allinone-3.29/ns-3.29/examples/routing/ripng-simple-network.cc
- ns-allinone-3.29/ns-3.29/examples/routing/simple-routing-ping6.py
- ns-allinone-3.29/ns-3.29/examples/routing/static-routing-slash32.cc
- ns-allinone-3.29/ns-3.29/examples/routing/dynamic-global-routing.cc
- ns-allinone-3.29/ns-3.29/examples/routing/wscript
- ns-allinone-3.29/ns-3.29/examples/routing/simple-global-routing.cc
- ns-allinone-3.29/ns-3.29/examples/routing/mixed-global-routing.cc
- ns-allinone-3.29/ns-3.29/examples/routing/simple-alternate-routing.cc
- ns-allinone-3.29/ns-3.29/examples/naming/examples-to-run.py
- ns-allinone-3.29/ns-3.29/examples/naming/object-names.cc
- ns-allinone-3.29/ns-3.29/examples/naming/wscript
- ns-allinone-3.29/ns-3.29/examples/stats/examples-to-run.py
- ns-allinone-3.29/ns-3.29/examples/stats/README
- ns-allinone-3.29/ns-3.29/examples/stats/wifi-example-db.sh
- ns-allinone-3.29/ns-3.29/examples/stats/wifi-example-sim.cc
- ns-allinone-3.29/ns-3.29/examples/stats/wifi-example-apps.h
- ns-allinone-3.29/ns-3.29/examples/stats/wifi-example.gnuplot
- ns-allinone-3.29/ns-3.29/examples/stats/wifi-example-apps.cc
- ns-allinone-3.29/ns-3.29/examples/stats/wscript
- ns-allinone-3.29/ns-3.29/examples/ipv6/examples-to-run.py
- ns-allinone-3.29/ns-3.29/examples/ipv6/icmpv6-redirect.cc
- ns-allinone-3.29/ns-3.29/examples/ipv6/radvd.cc
- ns-allinone-3.29/ns-3.29/examples/ipv6/wsn-ping6.cc
- ns-allinone-3.29/ns-3.29/examples/ipv6/test-ipv6.cc
- ns-allinone-3.29/ns-3.29/examples/ipv6/fragmentation-ipv6.cc
- ns-allinone-3.29/ns-3.29/examples/ipv6/fragmentation-ipv6-two-MTU.cc
- ns-allinone-3.29/ns-3.29/examples/ipv6/ping6.cc
- ns-allinone-3.29/ns-3.29/examples/ipv6/radvd-two-prefix.cc
- ns-allinone-3.29/ns-3.29/examples/ipv6/wscript
- ns-allinone-3.29/ns-3.29/examples/ipv6/loose-routing-ipv6.cc
- ns-allinone-3.29/ns-3.29/examples/error-model/examples-to-run.py
- ns-allinone-3.29/ns-3.29/examples/error-model/simple-error-model.cc
- ns-allinone-3.29/ns-3.29/examples/error-model/wscript
- ns-allinone-3.29/ns-3.29/examples/udp-client-server/udp-trace-client-server.cc
- ns-allinone-3.29/ns-3.29/examples/udp-client-server/udp-client-server.cc
- ns-allinone-3.29/ns-3.29/examples/udp-client-server/wscript
- ns-allinone-3.29/ns-3.29/examples/energy/examples-to-run.py
- ns-allinone-3.29/ns-3.29/examples/energy/energy-model-example.cc
- ns-allinone-3.29/ns-3.29/examples/energy/energy-model-with-harvesting-example.cc
- ns-allinone-3.29/ns-3.29/examples/energy/wscript
- ns-allinone-3.29/ns-3.29/contrib/wscript
- ns-allinone-3.29/ns-3.29/src/create-module.py
- ns-allinone-3.29/ns-3.29/src/wscript
- ns-allinone-3.29/ns-3.29/src/antenna/wscript
- ns-allinone-3.29/ns-3.29/src/antenna/model/angles.cc
- ns-allinone-3.29/ns-3.29/src/antenna/model/antenna-model.cc
- ns-allinone-3.29/ns-3.29/src/antenna/model/cosine-antenna-model.h
- ns-allinone-3.29/ns-3.29/src/antenna/model/parabolic-antenna-model.h
- ns-allinone-3.29/ns-3.29/src/antenna/model/angles.h
- ns-allinone-3.29/ns-3.29/src/antenna/model/cosine-antenna-model.cc
- ns-allinone-3.29/ns-3.29/src/antenna/model/parabolic-antenna-model.cc
- ns-allinone-3.29/ns-3.29/src/antenna/model/isotropic-antenna-model.cc
- ns-allinone-3.29/ns-3.29/src/antenna/model/antenna-model.h
- ns-allinone-3.29/ns-3.29/src/antenna/model/isotropic-antenna-model.h
- ns-allinone-3.29/ns-3.29/src/antenna/test/test-parabolic-antenna.cc
- ns-allinone-3.29/ns-3.29/src/antenna/test/test-isotropic-antenna.cc
- ns-allinone-3.29/ns-3.29/src/antenna/test/test-degrees-radians.cc
- ns-allinone-3.29/ns-3.29/src/antenna/test/test-cosine-antenna.cc
- ns-allinone-3.29/ns-3.29/src/antenna/test/test-angles.cc
- ns-allinone-3.29/ns-3.29/src/antenna/bindings/modulegen__gcc_ILP32.py
- ns-allinone-3.29/ns-3.29/src/antenna/bindings/modulegen__gcc_LP64.py
- ns-allinone-3.29/ns-3.29/src/antenna/bindings/callbacks_list.py
- ns-allinone-3.29/ns-3.29/src/antenna/doc/Makefile
- ns-allinone-3.29/ns-3.29/src/antenna/doc/source/antenna-testing.rst
- ns-allinone-3.29/ns-3.29/src/antenna/doc/source/antenna-design.rst
- ns-allinone-3.29/ns-3.29/src/antenna/doc/source/antenna.rst
- ns-allinone-3.29/ns-3.29/src/antenna/doc/source/index.rst
- ns-allinone-3.29/ns-3.29/src/antenna/doc/source/replace.txt
- ns-allinone-3.29/ns-3.29/src/antenna/doc/source/conf.py
- ns-allinone-3.29/ns-3.29/src/antenna/doc/source/antenna-user.rst
- ns-allinone-3.29/ns-3.29/src/antenna/doc/source/figures/antenna-coordinate-system.dia
- ns-allinone-3.29/ns-3.29/src/propagation/wscript
- ns-allinone-3.29/ns-3.29/src/propagation/model/propagation-delay-model.h
- ns-allinone-3.29/ns-3.29/src/propagation/model/propagation-delay-model.cc
- ns-allinone-3.29/ns-3.29/src/propagation/model/okumura-hata-propagation-loss-model.cc
- ns-allinone-3.29/ns-3.29/src/propagation/model/kun-2600-mhz-propagation-loss-model.cc
- ns-allinone-3.29/ns-3.29/src/propagation/model/jakes-process.h
- ns-allinone-3.29/ns-3.29/src/propagation/model/itu-r-1411-nlos-over-rooftop-propagation-loss-model.cc
- ns-allinone-3.29/ns-3.29/src/propagation/model/kun-2600-mhz-propagation-loss-model.h
- ns-allinone-3.29/ns-3.29/src/propagation/model/propagation-environment.h
- ns-allinone-3.29/ns-3.29/src/propagation/model/cost231-propagation-loss-model.h
- ns-allinone-3.29/ns-3.29/src/propagation/model/cost231-propagation-loss-model.cc
- ns-allinone-3.29/ns-3.29/src/propagation/model/jakes-process.cc
- ns-allinone-3.29/ns-3.29/src/propagation/model/itu-r-1411-los-propagation-loss-model.h
- ns-allinone-3.29/ns-3.29/src/propagation/model/propagation-loss-model.h
- ns-allinone-3.29/ns-3.29/src/propagation/model/itu-r-1411-los-propagation-loss-model.cc
- ns-allinone-3.29/ns-3.29/src/propagation/model/okumura-hata-propagation-loss-model.h
- ns-allinone-3.29/ns-3.29/src/propagation/model/propagation-loss-model.cc
- ns-allinone-3.29/ns-3.29/src/propagation/model/jakes-propagation-loss-model.cc
- ns-allinone-3.29/ns-3.29/src/propagation/model/itu-r-1411-nlos-over-rooftop-propagation-loss-model.h
- ns-allinone-3.29/ns-3.29/src/propagation/model/jakes-propagation-loss-model.h
- ns-allinone-3.29/ns-3.29/src/propagation/model/propagation-cache.h
- ns-allinone-3.29/ns-3.29/src/propagation/test/examples-to-run.py
- ns-allinone-3.29/ns-3.29/src/propagation/test/kun-2600-mhz-test-suite.cc
- ns-allinone-3.29/ns-3.29/src/propagation/test/itu-r-1411-los-test-suite.cc
- ns-allinone-3.29/ns-3.29/src/propagation/test/itu-r-1411-nlos-over-rooftop-test-suite.cc
- ns-allinone-3.29/ns-3.29/src/propagation/test/okumura-hata-test-suite.cc
- ns-allinone-3.29/ns-3.29/src/propagation/test/propagation-loss-model-test-suite.cc
- ns-allinone-3.29/ns-3.29/src/propagation/test/reference/loss_OH_suburban.m
- ns-allinone-3.29/ns-3.29/src/propagation/test/reference/loss_ITU1411_LOS.m
- ns-allinone-3.29/ns-3.29/src/propagation/test/reference/loss_OH_small_cities_urban.m
- ns-allinone-3.29/ns-3.29/src/propagation/test/reference/loss_COST231_large_cities_urban.m
- ns-allinone-3.29/ns-3.29/src/propagation/test/reference/loss_OH_openareas.m
- ns-allinone-3.29/ns-3.29/src/propagation/test/reference/loss_Kun_2_6GHz.m
- ns-allinone-3.29/ns-3.29/src/propagation/test/reference/loss_ITU1411_NLOS_over_rooftop.m
- ns-allinone-3.29/ns-3.29/src/propagation/test/reference/loss_OH_large_cities_urban.m
- ns-allinone-3.29/ns-3.29/src/propagation/test/reference/loss_COST231_small_cities_urban.m
- ns-allinone-3.29/ns-3.29/src/propagation/examples/jakes-propagation-model-example.cc
- ns-allinone-3.29/ns-3.29/src/propagation/examples/wscript
- ns-allinone-3.29/ns-3.29/src/propagation/examples/main-propagation-loss.cc
- ns-allinone-3.29/ns-3.29/src/propagation/bindings/modulegen_customizations.py
- ns-allinone-3.29/ns-3.29/src/propagation/bindings/modulegen__gcc_ILP32.py
- ns-allinone-3.29/ns-3.29/src/propagation/bindings/modulegen__gcc_LP64.py
- ns-allinone-3.29/ns-3.29/src/propagation/bindings/callbacks_list.py
- ns-allinone-3.29/ns-3.29/src/propagation/bindings/scan-header.h
- ns-allinone-3.29/ns-3.29/src/propagation/doc/propagation.rst
- ns-allinone-3.29/ns-3.29/src/core/wscript
- ns-allinone-3.29/ns-3.29/src/core/helper/event-garbage-collector.cc
- ns-allinone-3.29/ns-3.29/src/core/helper/random-variable-stream-helper.cc
- ns-allinone-3.29/ns-3.29/src/core/helper/event-garbage-collector.h
- ns-allinone-3.29/ns-3.29/src/core/helper/random-variable-stream-helper.h
- ns-allinone-3.29/ns-3.29/src/core/model/event-impl.cc
- ns-allinone-3.29/ns-3.29/src/core/model/random-variable-stream.h
- ns-allinone-3.29/ns-3.29/src/core/model/object-ptr-container.cc
- ns-allinone-3.29/ns-3.29/src/core/model/simulation-singleton.h
- ns-allinone-3.29/ns-3.29/src/core/model/des-metrics.h
- ns-allinone-3.29/ns-3.29/src/core/model/traced-value.h
- ns-allinone-3.29/ns-3.29/src/core/model/hash.h
- ns-allinone-3.29/ns-3.29/src/core/model/default-simulator-impl.h
- ns-allinone-3.29/ns-3.29/src/core/model/rng-seed-manager.h
- ns-allinone-3.29/ns-3.29/src/core/model/valgrind.h
- ns-allinone-3.29/ns-3.29/src/core/model/pointer.cc
- ns-allinone-3.29/ns-3.29/src/core/model/callback.cc
- ns-allinone-3.29/ns-3.29/src/core/model/command-line.h
- ns-allinone-3.29/ns-3.29/src/core/model/type-name.h
- ns-allinone-3.29/ns-3.29/src/core/model/names.cc
- ns-allinone-3.29/ns-3.29/src/core/model/scheduler.h
- ns-allinone-3.29/ns-3.29/src/core/model/rng-stream.cc
- ns-allinone-3.29/ns-3.29/src/core/model/event-id.h
- ns-allinone-3.29/ns-3.29/src/core/model/ref-count-base.cc
- ns-allinone-3.29/ns-3.29/src/core/model/int64x64-cairo.cc
- ns-allinone-3.29/ns-3.29/src/core/model/abort.h
- ns-allinone-3.29/ns-3.29/src/core/model/log-macros-disabled.h
- ns-allinone-3.29/ns-3.29/src/core/model/test.cc
- ns-allinone-3.29/ns-3.29/src/core/model/fatal-impl.h
- ns-allinone-3.29/ns-3.29/src/core/model/empty.h
- ns-allinone-3.29/ns-3.29/src/core/model/hash-murmur3.h
- ns-allinone-3.29/ns-3.29/src/core/model/win32-system-wall-clock-ms.cc
- ns-allinone-3.29/ns-3.29/src/core/model/make-event.h
- ns-allinone-3.29/ns-3.29/src/core/model/global-value.h
- ns-allinone-3.29/ns-3.29/src/core/model/simulator.h
- ns-allinone-3.29/ns-3.29/src/core/model/unix-system-mutex.cc
- ns-allinone-3.29/ns-3.29/src/core/model/object.cc
- ns-allinone-3.29/ns-3.29/src/core/model/log.cc
- ns-allinone-3.29/ns-3.29/src/core/model/fatal-impl.cc
- ns-allinone-3.29/ns-3.29/src/core/model/config.cc
- ns-allinone-3.29/ns-3.29/src/core/model/object-factory.h
- ns-allinone-3.29/ns-3.29/src/core/model/int64x64-128.cc
- ns-allinone-3.29/ns-3.29/src/core/model/default-simulator-impl.cc
- ns-allinone-3.29/ns-3.29/src/core/model/pointer.h
- ns-allinone-3.29/ns-3.29/src/core/model/int64x64-double.h
- ns-allinone-3.29/ns-3.29/src/core/model/attribute.h
- ns-allinone-3.29/ns-3.29/src/core/model/ref-count-base.h
- ns-allinone-3.29/ns-3.29/src/core/model/default-deleter.h
- ns-allinone-3.29/ns-3.29/src/core/model/wall-clock-synchronizer.h
- ns-allinone-3.29/ns-3.29/src/core/model/object-factory.cc
- ns-allinone-3.29/ns-3.29/src/core/model/names.h
- ns-allinone-3.29/ns-3.29/src/core/model/system-thread.h
[truncated: 3,519 more entries]
