# Supplementary material for: An empirical evaluation of link quality utilization in ETX routing for VANETs
Source: PeerJ Comput Sci. 2024 Sep 6;10:e2259. doi: 10.7717/peerj-cs.2259 (PMC11419655; doi:10.7717/peerj-cs.2259)
Supplement: Supplemental Information 1 [file peerj-cs-10-2259-s001.bz2 › ns-allinone-3.29/ns-3.29/testpy.supp]

{
  Suppress invalid read size errors in SendPreq() when using HwmpProtocolMac
  Memcheck:Addr8
  fun:*HwmpProtocolMac*SendPreq*
}
