# Supplementary material for: An empirical evaluation of link quality utilization in ETX routing for VANETs
Source: PeerJ Comput Sci. 2024 Sep 6;10:e2259. doi: 10.7717/peerj-cs.2259 (PMC11419655; doi:10.7717/peerj-cs.2259)
Supplement: Supplemental Information 1 [file peerj-cs-10-2259-s001.bz2 › ns-allinone-3.29/ns-3.29/Makefile]

# Makefile wrapper for waf

all:
	./waf

# free free to change this part to suit your requirements
configure:
	./waf configure --enable-examples --enable-tests

build:
	./waf build

install:
	./waf install

clean:
	./waf clean

distclean:
	./waf distclean
