# Supplementary material for: An empirical evaluation of link quality utilization in ETX routing for VANETs
Source: PeerJ Comput Sci. 2024 Sep 6;10:e2259. doi: 10.7717/peerj-cs.2259 (PMC11419655; doi:10.7717/peerj-cs.2259)
Supplement: Supplemental Information 1 [file peerj-cs-10-2259-s001.bz2 › ns-allinone-3.29/ns-3.29/utils/generate-distributions.pl]

#!/usr/bin/env perl

use Math::Random qw(:all);

@values = random_uniform (10000, 0, 10000000);

foreach $value (@values) {
    print $value . "\n";
}
