# Supplementary material for: An empirical evaluation of link quality utilization in ETX routing for VANETs
Source: PeerJ Comput Sci. 2024 Sep 6;10:e2259. doi: 10.7717/peerj-cs.2259 (PMC11419655; doi:10.7717/peerj-cs.2259)
Supplement: Supplemental Information 1 [file peerj-cs-10-2259-s001.bz2 › ns-allinone-3.29/ns-3.29/utils/rescale-pdf.sh]

#!/usr/bin/env bash

TMPDIR=${TMPDIR:-/tmp}

TMPFILE=`mktemp -t $(basename ${2}).XXXXXX`

ME=$(basename $0)
echo "$ME $(basename ${2}) to ${1}"

echo "
\documentclass{book}
  \usepackage{pdfpages}
  \begin{document}
    \includepdf[width=${1},fitpaper]{${2}}
  \end{document}
" \
>${TMPFILE}.tex

pdflatex -output-directory ${TMPDIR} ${TMPFILE}.tex >/dev/null 2>/dev/null
cp ${TMPFILE}.pdf ${2}
rm -f ${TMPFILE}{,.{tex,aux,log,pdf}}
