# Supplementary material for: An empirical evaluation of link quality utilization in ETX routing for VANETs
Source: PeerJ Comput Sci. 2024 Sep 6;10:e2259. doi: 10.7717/peerj-cs.2259 (PMC11419655; doi:10.7717/peerj-cs.2259)
Supplement: Supplemental Information 1 [file peerj-cs-10-2259-s001.bz2 › ns-allinone-3.29/ns-3.29/utils/lcov/lcov]

#!/usr/bin/perl -w
#
#   Copyright (c) International Business Machines  Corp., 2002,2010
#
#   This program is free software;  you can redistribute it and/or modify
#   it under the terms of the GNU General Public License as published by
#   the Free Software Foundation; either version 2 of the License, or (at
#   your option) any later version.
#
#   This program is distributed in the hope that it will be useful, but
#   WITHOUT ANY WARRANTY;  without even the implied warranty of
#   MERCHANTABILITY or FITNESS FOR A PARTICULAR PURPOSE.  See the GNU
#   General Public License for more details.                 
#
#   You should have received a copy of the GNU General Public License
#   along with this program;  if not, write to the Free Software
#   Foundation, Inc., 59 Temple Place, Suite 330, Boston, MA 02111-1307 USA
#
#
# lcov
#
#   This is a wrapper script which provides a single interface for accessing
#   LCOV coverage data.
#
#
# History:
#   2002-08-29 created by Peter Oberparleiter <Peter.Oberparleiter@de.ibm.com>
#                         IBM Lab Boeblingen
#   2002-09-05 / Peter Oberparleiter: implemented --kernel-directory +
#                multiple directories
#   2002-10-16 / Peter Oberparleiter: implemented --add-tracefile option
#   2002-10-17 / Peter Oberparleiter: implemented --extract option
#   2002-11-04 / Peter Oberparleiter: implemented --list option
#   2003-03-07 / Paul Larson: Changed to make it work with the latest gcov 
#                kernel patch.  This will break it with older gcov-kernel
#                patches unless you change the value of $gcovmod in this script
#   2003-04-07 / Peter Oberparleiter: fixed bug which resulted in an error
#                when trying to combine .info files containing data without
#                a test name
#   2003-04-10 / Peter Oberparleiter: extended Paul's change so that LCOV
#                works both with the new and the old gcov-kernel patch
#   2003-04-10 / Peter Oberparleiter: added $gcov_dir constant in anticipation
#                of a possible move of the gcov kernel directory to another
#                file system in a future version of the gcov-kernel patch
#   2003-04-15 / Paul Larson: make info write to STDERR, not STDOUT
#   2003-04-15 / Paul Larson: added --remove option
#   2003-04-30 / Peter Oberparleiter: renamed --reset to --zerocounters
#                to remove naming ambiguity with --remove
#   2003-04-30 / Peter Oberparleiter: adjusted help text to include --remove
#   2003-06-27 / Peter Oberparleiter: implemented --diff
#   2003-07-03 / Peter Oberparleiter: added line checksum support, added
#                --no-checksum
#   2003-12-11 / Laurent Deniel: added --follow option
#   2004-03-29 / Peter Oberparleiter: modified --diff option to better cope with
#                ambiguous patch file entries, modified --capture option to use
#                modprobe before insmod (needed for 2.6)
#   2004-03-30 / Peter Oberparleiter: added --path option
#   2004-08-09 / Peter Oberparleiter: added configuration file support
#   2008-08-13 / Peter Oberparleiter: added function coverage support
#

use strict;
use File::Basename;
use File::Path;
use File::Find;
use File::Temp qw /tempdir/;
use File::Spec::Functions qw /abs2rel canonpath catdir catfile catpath
			      file_name_is_absolute rootdir splitdir splitpath/;
use Getopt::Long;
use Cwd qw /abs_path getcwd/;


# Global constants
our $lcov_version	= 'LCOV version 1.9';
our $lcov_url		= "http://ltp.sourceforge.net/coverage/lcov.php";
our $tool_name		= basename($0);

# Directory containing gcov kernel files
our $gcov_dir;

# Where to create temporary directories
our $tmp_dir;

# Internal constants
our $GKV_PROC = 0;	# gcov-kernel data in /proc via external patch
our $GKV_SYS = 1;	# gcov-kernel data in /sys via vanilla 2.6.31+
our @GKV_NAME = ( "external", "upstream" );
our $pkg_gkv_file = ".gcov_kernel_version";
our $pkg_build_file = ".build_directory";

our $BR_BLOCK		= 0;
our $BR_BRANCH		= 1;
our $BR_TAKEN		= 2;
our $BR_VEC_ENTRIES	= 3;
our $BR_VEC_WIDTH	= 32;

# Branch data combination types
our $BR_SUB = 0;
our $BR_ADD = 1;

# Prototypes
sub print_usage(*);
sub check_options();
sub userspace_reset();
sub userspace_capture();
sub kernel_reset();
sub kernel_capture();
sub kernel_capture_initial();
sub package_capture();
sub add_traces();
sub read_info_file($);
sub get_info_entry($);
sub set_info_entry($$$$$$$$$;$$$$$$);
sub add_counts($$);
sub merge_checksums($$$);
sub combine_info_entries($$$);
sub combine_info_files($$);
sub write_info_file(*$);
sub extract();
sub remove();
sub list();
sub get_common_filename($$);
sub read_diff($);
sub diff();
sub system_no_output($@);
sub read_config($);
sub apply_config($);
sub info(@);
sub create_temp_dir();
sub transform_pattern($);
sub warn_handler($);
sub die_handler($);
sub abort_handler($);
sub temp_cleanup();
sub setup_gkv();
sub get_overall_line($$$$);
sub print_overall_rate($$$$$$$$$);
sub lcov_geninfo(@);
sub create_package($$$;$);
sub get_func_found_and_hit($);
sub br_ivec_get($$);

# Global variables & initialization
our @directory;		# Specifies where to get coverage data from
our @kernel_directory;	# If set, captures only from specified kernel subdirs
our @add_tracefile;	# If set, reads in and combines all files in list
our $list;		# If set, list contents of tracefile
our $extract;		# If set, extracts parts of tracefile
our $remove;		# If set, removes parts of tracefile
our $diff;		# If set, modifies tracefile according to diff
our $reset;		# If set, reset all coverage data to zero
our $capture;		# If set, capture data
our $output_filename;	# Name for file to write coverage data to
our $test_name = "";	# Test case name
our $quiet = "";	# If set, suppress information messages
our $help;		# Help option flag
our $version;		# Version option flag
our $convert_filenames;	# If set, convert filenames when applying diff
our $strip;		# If set, strip leading directories when applying diff
our $temp_dir_name;	# Name of temporary directory
our $cwd = `pwd`;	# Current working directory
our $to_file;		# If set, indicates that output is written to a file
our $follow;		# If set, indicates that find shall follow links
our $diff_path = "";	# Path removed from tracefile when applying diff
our $base_directory;	# Base directory (cwd of gcc during compilation)
our $checksum;		# If set, calculate a checksum for each line
our $no_checksum;	# If set, don't calculate a checksum for each line
our $compat_libtool;	# If set, indicates that libtool mode is to be enabled
our $no_compat_libtool;	# If set, indicates that libtool mode is to be disabled
our $gcov_tool;
our $ignore_errors;
our $initial;
our $no_recursion = 0;
our $to_package;
our $from_package;
our $maxdepth;
our $no_markers;
our $config;		# Configuration file contents
chomp($cwd);
our $tool_dir = dirname($0);	# Directory where genhtml tool is installed
our @temp_dirs;
our $gcov_gkv;		# gcov kernel support version found on machine
our $opt_derive_func_data;
our $opt_debug;
our $opt_list_full_path;
our $opt_no_list_full_path;
our $opt_list_width = 80;
our $opt_list_truncate_max = 20;
our $ln_overall_found;
our $ln_overall_hit;
our $fn_overall_found;
our $fn_overall_hit;
our $br_overall_found;
our $br_overall_hit;


#
# Code entry point
#

$SIG{__WARN__} = \&warn_handler;
$SIG{__DIE__} = \&die_handler;
$SIG{'INT'} = \&abort_handler;
$SIG{'QUIT'} = \&abort_handler;

# Prettify version string
$lcov_version =~ s/\$\s*Revision\s*:?\s*(\S+)\s*\$/$1/;

# Add current working directory if $tool_dir is not already an absolute path
if (! ($tool_dir =~ /^\/(.*)$/))
{
	$tool_dir = "$cwd/$tool_dir";
}

# Read configuration file if available
if (defined($ENV{"HOME"}) && (-r $ENV{"HOME"}."/.lcovrc"))
{
	$config = read_config($ENV{"HOME"}."/.lcovrc");
}
elsif (-r "/etc/lcovrc")
{
	$config = read_config("/etc/lcovrc");
}

if ($config)
{
	# Copy configuration file values to variables
	apply_config({
		"lcov_gcov_dir"		=> \$gcov_dir,
		"lcov_tmp_dir"		=> \$tmp_dir,
		"lcov_list_full_path"	=> \$opt_list_full_path,
		"lcov_list_width"	=> \$opt_list_width,
		"lcov_list_truncate_max"=> \$opt_list_truncate_max,
	});
}

# Parse command line options
if (!GetOptions("directory|d|di=s" => \@directory,
		"add-tracefile|a=s" => \@add_tracefile,
		"list|l=s" => \$list,
		"kernel-directory|k=s" => \@kernel_directory,
		"extract|e=s" => \$extract,
		"remove|r=s" => \$remove,
		"diff=s" => \$diff,
		"convert-filenames" => \$convert_filenames,
		"strip=i" => \$strip,
		"capture|c" => \$capture,
		"output-file|o=s" => \$output_filename,
		"test-name|t=s" => \$test_name,
		"zerocounters|z" => \$reset,
		"quiet|q" => \$quiet,
		"help|h|?" => \$help,
		"version|v" => \$version,
		"follow|f" => \$follow,
		"path=s" => \$diff_path,
		"base-directory|b=s" => \$base_directory,
		"checksum" => \$checksum,
		"no-checksum" => \$no_checksum,
		"compat-libtool" => \$compat_libtool,
		"no-compat-libtool" => \$no_compat_libtool,
		"gcov-tool=s" => \$gcov_tool,
		"ignore-errors=s" => \$ignore_errors,
		"initial|i" => \$initial,
		"no-recursion" => \$no_recursion,
		"to-package=s" => \$to_package,
		"from-package=s" => \$from_package,
		"no-markers" => \$no_markers,
		"derive-func-data" => \$opt_derive_func_data,
		"debug" => \$opt_debug,
		"list-full-path" => \$opt_list_full_path,
		"no-list-full-path" => \$opt_no_list_full_path,
		))
{
	print(STDERR "Use $tool_name --help to get usage information\n");
	exit(1);
}
else
{
	# Merge options
	if (defined($no_checksum))
	{
		$checksum = ($no_checksum ? 0 : 1);
		$no_checksum = undef;
	}

	if (defined($no_compat_libtool))
	{
		$compat_libtool = ($no_compat_libtool ? 0 : 1);
		$no_compat_libtool = undef;
	}

	if (defined($opt_no_list_full_path))
	{
		$opt_list_full_path = ($opt_no_list_full_path ? 0 : 1);
		$opt_no_list_full_path = undef;
	}
}

# Check for help option
if ($help)
{
	print_usage(*STDOUT);
	exit(0);
}

# Check for version option
if ($version)
{
	print("$tool_name: $lcov_version\n");
	exit(0);
}

# Check list width option
if ($opt_list_width <= 40) {
	die("ERROR: lcov_list_width parameter out of range (needs to be ".
	    "larger than 40)\n");
}

# Normalize --path text
$diff_path =~ s/\/$//;

if ($follow)
{
	$follow = "-follow";
}
else
{
	$follow = "";
}

if ($no_recursion)
{
	$maxdepth = "-maxdepth 1";
}
else
{
	$maxdepth = "";
}

# Check for valid options
check_options();

# Only --extract, --remove and --diff allow unnamed parameters
if (@ARGV && !($extract || $remove || $diff))
{
	die("Extra parameter found: '".join(" ", @ARGV)."'\n".
	    "Use $tool_name --help to get usage information\n");
}

# Check for output filename
$to_file = ($output_filename && ($output_filename ne "-"));

if ($capture)
{
	if (!$to_file)
	{
		# Option that tells geninfo to write to stdout
		$output_filename = "-";
	}
}

# Determine kernel directory for gcov data
if (!$from_package && !@directory && ($capture || $reset)) {
	($gcov_gkv, $gcov_dir) = setup_gkv();
}

# Check for requested functionality
if ($reset)
{
	# Differentiate between user space and kernel reset
	if (@directory)
	{
		userspace_reset();
	}
	else
	{
		kernel_reset();
	}
}
elsif ($capture)
{
	# Capture source can be user space, kernel or package
	if ($from_package) {
		package_capture();
	} elsif (@directory) {
		userspace_capture();
	} else {
		if ($initial) {
			if (defined($to_package)) {
				die("ERROR: --initial cannot be used together ".
				    "with --to-package\n");
			}
			kernel_capture_initial();
		} else {
			kernel_capture();
		}
	}
}
elsif (@add_tracefile)
{
	($ln_overall_found, $ln_overall_hit,
	 $fn_overall_found, $fn_overall_hit,
	 $br_overall_found, $br_overall_hit) = add_traces();
}
elsif ($remove)
{
	($ln_overall_found, $ln_overall_hit,
	 $fn_overall_found, $fn_overall_hit,
	 $br_overall_found, $br_overall_hit) = remove();
}
elsif ($extract)
{
	($ln_overall_found, $ln_overall_hit,
	 $fn_overall_found, $fn_overall_hit,
	 $br_overall_found, $br_overall_hit) = extract();
}
elsif ($list)
{
	list();
}
elsif ($diff)
{
	if (scalar(@ARGV) != 1)
	{
		die("ERROR: option --diff requires one additional argument!\n".
		    "Use $tool_name --help to get usage information\n");
	}
	($ln_overall_found, $ln_overall_hit,
	 $fn_overall_found, $fn_overall_hit,
	 $br_overall_found, $br_overall_hit) = diff();
}

temp_cleanup();

if (defined($ln_overall_found)) {
	print_overall_rate(1, $ln_overall_found, $ln_overall_hit,
			   1, $fn_overall_found, $fn_overall_hit,
			   1, $br_overall_found, $br_overall_hit);
} else {
	info("Done.\n") if (!$list && !$capture);
}
exit(0);

#
# print_usage(handle)
#
# Print usage information.
#

sub print_usage(*)
{
	local *HANDLE = $_[0];

	print(HANDLE <<END_OF_USAGE);
Usage: $tool_name [OPTIONS]

Use lcov to collect coverage data from either the currently running Linux
kernel or from a user space application. Specify the --directory option to
get coverage data for a user space program.

Misc:
  -h, --help                      Print this help, then exit
  -v, --version                   Print version number, then exit
  -q, --quiet                     Do not print progress messages

Operation:
  -z, --zerocounters              Reset all execution counts to zero
  -c, --capture                   Capture coverage data
  -a, --add-tracefile FILE        Add contents of tracefiles
  -e, --extract FILE PATTERN      Extract files matching PATTERN from FILE
  -r, --remove FILE PATTERN       Remove files matching PATTERN from FILE
  -l, --list FILE                 List contents of tracefile FILE
      --diff FILE DIFF            Transform tracefile FILE according to DIFF

Options:
  -i, --initial                   Capture initial zero coverage data
  -t, --test-name NAME            Specify test name to be stored with data
  -o, --output-file FILENAME      Write data to FILENAME instead of stdout
  -d, --directory DIR             Use .da files in DIR instead of kernel
  -f, --follow                    Follow links when searching .da files
  -k, --kernel-directory KDIR     Capture kernel coverage data only from KDIR
  -b, --base-directory DIR        Use DIR as base directory for relative paths
      --convert-filenames         Convert filenames when applying diff
      --strip DEPTH               Strip initial DEPTH directory levels in diff
      --path PATH                 Strip PATH from tracefile when applying diff
      --(no-)checksum             Enable (disable) line checksumming
      --(no-)compat-libtool       Enable (disable) libtool compatibility mode
      --gcov-tool TOOL            Specify gcov tool location
      --ignore-errors ERRORS      Continue after ERRORS (gcov, source, graph)
      --no-recursion              Exclude subdirectories from processing
      --to-package FILENAME       Store unprocessed coverage data in FILENAME
      --from-package FILENAME     Capture from unprocessed data in FILENAME
      --no-markers                Ignore exclusion markers in source code
      --derive-func-data          Generate function data from line data
      --list-full-path            Print full path during a list operation

For more information see: $lcov_url
END_OF_USAGE
	;
}


#
# check_options()
#
# Check for valid combination of command line options. Die on error.
#

sub check_options()
{
	my $i = 0;

	# Count occurrence of mutually exclusive options
	$reset && $i++;
	$capture && $i++;
	@add_tracefile && $i++;
	$extract && $i++;
	$remove && $i++;
	$list && $i++;
	$diff && $i++;
	
	if ($i == 0)
	{
		die("Need one of the options -z, -c, -a, -e, -r, -l or ".
		    "--diff\n".
		    "Use $tool_name --help to get usage information\n");
	}
	elsif ($i > 1)
	{
		die("ERROR: only one of -z, -c, -a, -e, -r, -l or ".
		    "--diff allowed!\n".
		    "Use $tool_name --help to get usage information\n");
	}
}


#
# userspace_reset()
#
# Reset coverage data found in DIRECTORY by deleting all contained .da files.
#
# Die on error.
#

sub userspace_reset()
{
	my $current_dir;
	my @file_list;

	foreach $current_dir (@directory)
	{
		info("Deleting all .da files in $current_dir".
		     ($no_recursion?"\n":" and subdirectories\n"));
		@file_list = `find "$current_dir" $maxdepth $follow -name \\*\\.da -o -name \\*\\.gcda -type f 2>/dev/null`;
		chomp(@file_list);
		foreach (@file_list)
		{
			unlink($_) or die("ERROR: cannot remove file $_!\n");
		}
	}
}


#
# userspace_capture()
#
# Capture coverage data found in DIRECTORY and write it to a package (if
# TO_PACKAGE specified) or to OUTPUT_FILENAME or STDOUT.
#
# Die on error.
#

sub userspace_capture()
{
	my $dir;
	my $build;

	if (!defined($to_package)) {
		lcov_geninfo(@directory);
		return;
	}
	if (scalar(@directory) != 1) {
		die("ERROR: -d may be specified only once with --to-package\n");
	}
	$dir = $directory[0];
	if (defined($base_directory)) {
		$build = $base_directory;
	} else {
		$build = $dir;
	}
	create_package($to_package, $dir, $build);
}


#
# kernel_reset()
#
# Reset kernel coverage.
#
# Die on error.
#

sub kernel_reset()
{
	local *HANDLE;
	my $reset_file;

	info("Resetting kernel execution counters\n");
	if (-e "$gcov_dir/vmlinux") {
		$reset_file = "$gcov_dir/vmlinux";
	} elsif (-e "$gcov_dir/reset") {
		$reset_file = "$gcov_dir/reset";
	} else {
		die("ERROR: no reset control found in $gcov_dir\n");
	}
	open(HANDLE, ">$reset_file") or
		die("ERROR: cannot write to $reset_file!\n");
	print(HANDLE "0");
	close(HANDLE);
}


#
# lcov_copy_single(from, to)
# 
# Copy single regular file FROM to TO without checking its size. This is
# required to work with special files generated by the kernel
# seq_file-interface.
#
#
sub lcov_copy_single($$)
{
	my ($from, $to) = @_;
	my $content;
	local $/;
	local *HANDLE;

	open(HANDLE, "<$from") or die("ERROR: cannot read $from: $!\n");
	$content = <HANDLE>;
	close(HANDLE);
	open(HANDLE, ">$to") or die("ERROR: cannot write $from: $!\n");
	if (defined($content)) {
		print(HANDLE $content);
	}
	close(HANDLE);
}

#
# lcov_find(dir, function, data[, extension, ...)])
#
# Search DIR for files and directories whose name matches PATTERN and run
# FUNCTION for each match. If not pattern is specified, match all names.
#
# FUNCTION has the following prototype:
#   function(dir, relative_name, data)
#
# Where:
#   dir: the base directory for this search
#   relative_name: the name relative to the base directory of this entry
#   data: the DATA variable passed to lcov_find
#
sub lcov_find($$$;@)
{
	my ($dir, $fn, $data, @pattern) = @_;
	my $result;
	my $_fn = sub {
		my $filename = $File::Find::name;

		if (defined($result)) {
			return;
		}		
		$filename = abs2rel($filename, $dir);
		foreach (@pattern) {
			if ($filename =~ /$_/) {
				goto ok;
			}
		}
		return;
	ok:
		$result = &$fn($dir, $filename, $data);
	};
	if (scalar(@pattern) == 0) {
		@pattern = ".*";
	}
	find( { wanted => $_fn, no_chdir => 1 }, $dir);

	return $result;
}

#
# lcov_copy_fn(from, rel, to)
#
# Copy directories, files and links from/rel to to/rel.
#

sub lcov_copy_fn($$$)
{
	my ($from, $rel, $to) = @_;
	my $absfrom = canonpath(catfile($from, $rel));
	my $absto = canonpath(catfile($to, $rel));

	if (-d) {
		if (! -d $absto) {
			mkpath($absto) or
				die("ERROR: cannot create directory $absto\n");
			chmod(0700, $absto);
		}
	} elsif (-l) {
		# Copy symbolic link
		my $link = readlink($absfrom);

		if (!defined($link)) {
			die("ERROR: cannot read link $absfrom: $!\n");
		}
		symlink($link, $absto) or
			die("ERROR: cannot create link $absto: $!\n");
	} else {
		lcov_copy_single($absfrom, $absto);
		chmod(0600, $absto);
	}
	return undef;
}

#
# lcov_copy(from, to, subdirs)
# 
# Copy all specified SUBDIRS and files from directory FROM to directory TO. For
# regular files, copy file contents without checking its size. This is required
# to work with seq_file-generated files.
#

sub lcov_copy($$;@)
{
	my ($from, $to, @subdirs) = @_;
	my @pattern;

	foreach (@subdirs) {
		push(@pattern, "^$_");
	}
	lcov_find($from, \&lcov_copy_fn, $to, @pattern);
}

#
# lcov_geninfo(directory)
#
# Call geninfo for the specified directory and with the parameters specified
# at the command line.
#

sub lcov_geninfo(@)
{
	my (@dir) = @_;
	my @param;

	# Capture data
	info("Capturing coverage data from ".join(" ", @dir)."\n");
	@param = ("$tool_dir/geninfo", @dir);
	if ($output_filename)
	{
		@param = (@param, "--output-filename", $output_filename);
	}
	if ($test_name)
	{
		@param = (@param, "--test-name", $test_name);
	}
	if ($follow)
	{
		@param = (@param, "--follow");
	}
	if ($quiet)
	{
		@param = (@param, "--quiet");
	}
	if (defined($checksum))
	{
		if ($checksum)
		{
			@param = (@param, "--checksum");
		}
		else
		{
			@param = (@param, "--no-checksum");
		}
	}
	if ($base_directory)
	{
		@param = (@param, "--base-directory", $base_directory);
	}
	if ($no_compat_libtool)
	{
		@param = (@param, "--no-compat-libtool");
	}
	elsif ($compat_libtool)
	{
		@param = (@param, "--compat-libtool");
	}
	if ($gcov_tool)
	{
		@param = (@param, "--gcov-tool", $gcov_tool);
	}
	if ($ignore_errors)
	{
		@param = (@param, "--ignore-errors", $ignore_errors);
	}
	if ($initial)
	{
		@param = (@param, "--initial");
	}
	if ($no_markers)
	{
		@param = (@param, "--no-markers");
	}
	if ($opt_derive_func_data)
	{
		@param = (@param, "--derive-func-data");
	}
	if ($opt_debug)
	{
		@param = (@param, "--debug");
	}
	system(@param) and exit($? >> 8);
}

#
# read_file(filename)
#
# Return the contents of the file defined by filename.
#

sub read_file($)
{
	my ($filename) = @_;
	my $content;
	local $\;
	local *HANDLE;

	open(HANDLE, "<$filename") || return undef;
	$content = <HANDLE>;
	close(HANDLE);

	return $content;
}

#
# get_package(package_file)
#
# Unpack unprocessed coverage data files from package_file to a temporary
# directory and return directory name, build directory and gcov kernel version
# as found in package.
#

sub get_package($)
{
	my ($file) = @_;
	my $dir = create_temp_dir();
	my $gkv;
	my $build;
	my $cwd = getcwd();
	my $count;
	local *HANDLE;

	info("Reading package $file:\n");
	info("  data directory .......: $dir\n");
	$file = abs_path($file);
	chdir($dir);
	open(HANDLE, "tar xvfz $file 2>/dev/null|")
		or die("ERROR: could not process package $file\n");
	while (<HANDLE>) {
		if (/\.da$/ || /\.gcda$/) {
			$count++;
		}
	}
	close(HANDLE);
	$build = read_file("$dir/$pkg_build_file");
	if (defined($build)) {
		info("  build directory ......: $build\n");
	}
	$gkv = read_file("$dir/$pkg_gkv_file");
	if (defined($gkv)) {
		$gkv = int($gkv);
		if ($gkv != $GKV_PROC && $gkv != $GKV_SYS) {
			die("ERROR: unsupported gcov kernel version found ".
			    "($gkv)\n");
		}
		info("  content type .........: kernel data\n");
		info("  gcov kernel version ..: %s\n", $GKV_NAME[$gkv]);
	} else {
		info("  content type .........: application data\n");
	}
	info("  data files ...........: $count\n");
	chdir($cwd);

	return ($dir, $build, $gkv);
}

#
# write_file(filename, $content)
#
# Create a file named filename and write the specified content to it.
#

sub write_file($$)
{
	my ($filename, $content) = @_;
	local *HANDLE;

	open(HANDLE, ">$filename") || return 0;
	print(HANDLE $content);
	close(HANDLE) || return 0;

	return 1;
}

# count_package_data(filename)
#
# Count the number of coverage data files in the specified package file.
#

sub count_package_data($)
{
	my ($filename) = @_;
	local *HANDLE;
	my $count = 0;

	open(HANDLE, "tar tfz $filename|") or return undef;
	while (<HANDLE>) {
		if (/\.da$/ || /\.gcda$/) {
			$count++;
		}
	}
	close(HANDLE);
	return $count;
}

#
# create_package(package_file, source_directory, build_directory[,
# 		 kernel_gcov_version])
#
# Store unprocessed coverage data files from source_directory to package_file.
#

sub create_package($$$;$)
{
	my ($file, $dir, $build, $gkv) = @_;
	my $cwd = getcwd();

	# Print information about the package
	info("Creating package $file:\n");
	info("  data directory .......: $dir\n");

	# Handle build directory
	if (defined($build)) {
		info("  build directory ......: $build\n");
		write_file("$dir/$pkg_build_file", $build)
			or die("ERROR: could not write to ".
			       "$dir/$pkg_build_file\n");
	}

	# Handle gcov kernel version data
	if (defined($gkv)) {
		info("  content type .........: kernel data\n");
		info("  gcov kernel version ..: %s\n", $GKV_NAME[$gkv]);
		write_file("$dir/$pkg_gkv_file", $gkv)
			or die("ERROR: could not write to ".
			       "$dir/$pkg_gkv_file\n");
	} else {
		info("  content type .........: application data\n");
	}

	# Create package
	$file = abs_path($file);
	chdir($dir);
	system("tar cfz $file .")
		and die("ERROR: could not create package $file\n");

	# Remove temporary files
	unlink("$dir/$pkg_build_file");
	unlink("$dir/$pkg_gkv_file");

	# Show number of data files
	if (!$quiet) {
		my $count = count_package_data($file);

		if (defined($count)) {
			info("  data files ...........: $count\n");
		}
	}
	chdir($cwd);
}

sub find_link_fn($$$)
{
	my ($from, $rel, $filename) = @_;
	my $absfile = catfile($from, $rel, $filename);

	if (-l $absfile) {
		return $absfile;
	}
	return undef;
}

#
# get_base(dir)
#
# Return (BASE, OBJ), where
#  - BASE: is the path to the kernel base directory relative to dir
#  - OBJ: is the absolute path to the kernel build directory
#

sub get_base($)
{
	my ($dir) = @_;
	my $marker = "kernel/gcov/base.gcno";
	my $markerfile;
	my $sys;
	my $obj;
	my $link;

	$markerfile = lcov_find($dir, \&find_link_fn, $marker);
	if (!defined($markerfile)) {
		return (undef, undef);
	}

	# sys base is parent of parent of markerfile.
	$sys = abs2rel(dirname(dirname(dirname($markerfile))), $dir);

	# obj base is parent of parent of markerfile link target.
	$link = readlink($markerfile);
	if (!defined($link)) {
		die("ERROR: could not read $markerfile\n");
	}
	$obj = dirname(dirname(dirname($link)));

	return ($sys, $obj);
}

#
# apply_base_dir(data_dir, base_dir, build_dir, @directories)
#
# Make entries in @directories relative to data_dir.
#

sub apply_base_dir($$$@)
{
	my ($data, $base, $build, @dirs) = @_;
	my $dir;
	my @result;

	foreach $dir (@dirs) {
		# Is directory path relative to data directory?
		if (-d catdir($data, $dir)) {
			push(@result, $dir);
			next;
		}
		# Relative to the auto-detected base-directory?
		if (defined($base)) {
			if (-d catdir($data, $base, $dir)) {
				push(@result, catdir($base, $dir));
				next;
			}
		}
		# Relative to the specified base-directory?
		if (defined($base_directory)) {
			if (file_name_is_absolute($base_directory)) {
				$base = abs2rel($base_directory, rootdir());
			} else {
				$base = $base_directory;
			}
			if (-d catdir($data, $base, $dir)) {
				push(@result, catdir($base, $dir));
				next;
			}
		}
		# Relative to the build directory?
		if (defined($build)) {
			if (file_name_is_absolute($build)) {
				$base = abs2rel($build, rootdir());
			} else {
				$base = $build;
			}
			if (-d catdir($data, $base, $dir)) {
				push(@result, catdir($base, $dir));
				next;
			}
		}
		die("ERROR: subdirectory $dir not found\n".
		    "Please use -b to specify the correct directory\n");
	}
	return @result;
}

#
# copy_gcov_dir(dir, [@subdirectories])
#
# Create a temporary directory and copy all or, if specified, only some
# subdirectories from dir to that directory. Return the name of the temporary
# directory.
#

sub copy_gcov_dir($;@)
{
	my ($data, @dirs) = @_;
	my $tempdir = create_temp_dir();

	info("Copying data to temporary directory $tempdir\n");
	lcov_copy($data, $tempdir, @dirs);

	return $tempdir;
}

#
# kernel_capture_initial
#
# Capture initial kernel coverage data, i.e. create a coverage data file from
# static graph files which contains zero coverage data for all instrumented
# lines.
#

sub kernel_capture_initial()
{
	my $build;
	my $source;
	my @params;

	if (defined($base_directory)) {
		$build = $base_directory;
		$source = "specified";
	} else {
		(undef, $build) = get_base($gcov_dir);
		if (!defined($build)) {
			die("ERROR: could not auto-detect build directory.\n".
			    "Please use -b to specify the build directory\n");
		}
		$source = "auto-detected";
	}
	info("Using $build as kernel build directory ($source)\n");
	# Build directory needs to be passed to geninfo
	$base_directory = $build;
	if (@kernel_directory) {
		foreach my $dir (@kernel_directory) {
			push(@params, "$build/$dir");
		}
	} else {
		push(@params, $build);
	}
	lcov_geninfo(@params);
}

#
# kernel_capture_from_dir(directory, gcov_kernel_version, build)
#
# Perform the actual kernel coverage capturing from the specified directory
# assuming that the data was copied from the specified gcov kernel version.
#

sub kernel_capture_from_dir($$$)
{
	my ($dir, $gkv, $build) = @_;

	# Create package or coverage file
	if (defined($to_package)) {
		create_package($to_package, $dir, $build, $gkv);
	} else {
		# Build directory needs to be passed to geninfo
		$base_directory = $build;
		lcov_geninfo($dir);
	}
}

#
# adjust_kernel_dir(dir, build)
#
# Adjust directories specified with -k so that they point to the directory
# relative to DIR. Return the build directory if specified or the auto-
# detected build-directory.
#

sub adjust_kernel_dir($$)
{
	my ($dir, $build) = @_;
	my ($sys_base, $build_auto) = get_base($dir);

	if (!defined($build)) {
		$build = $build_auto;
	}
	if (!defined($build)) {
		die("ERROR: could not auto-detect build directory.\n".
		    "Please use -b to specify the build directory\n");
	}
	# Make @kernel_directory relative to sysfs base
	if (@kernel_directory) {
		@kernel_directory = apply_base_dir($dir, $sys_base, $build,
						   @kernel_directory);
	}
	return $build;
}

sub kernel_capture()
{
	my $data_dir;
	my $build = $base_directory;

	if ($gcov_gkv == $GKV_SYS) {
		$build = adjust_kernel_dir($gcov_dir, $build);
	}
	$data_dir = copy_gcov_dir($gcov_dir, @kernel_directory);
	kernel_capture_from_dir($data_dir, $gcov_gkv, $build);
}

#
# package_capture()
#
# Capture coverage data from a package of unprocessed coverage data files
# as generated by lcov --to-package.
#

sub package_capture()
{
	my $dir;
	my $build;
	my $gkv;

	($dir, $build, $gkv) = get_package($from_package);

	# Check for build directory
	if (defined($base_directory)) {
		if (defined($build)) {
			info("Using build directory specified by -b.\n");
		}
		$build = $base_directory;
	}

	# Do the actual capture
	if (defined($gkv)) {
		if ($gkv == $GKV_SYS) {
			$build = adjust_kernel_dir($dir, $build);
		}
		if (@kernel_directory) {
			$dir = copy_gcov_dir($dir, @kernel_directory);	
		}
		kernel_capture_from_dir($dir, $gkv, $build);
	} else {
		# Build directory needs to be passed to geninfo
		$base_directory = $build;
		lcov_geninfo($dir);
	}
}


#
# info(printf_parameter)
#
# Use printf to write PRINTF_PARAMETER to stdout only when the $quiet flag
# is not set.
#

sub info(@)
{
	if (!$quiet)
	{
		# Print info string
		if ($to_file)
		{
			printf(@_)
		}
		else
		{
			# Don't interfere with the .info output to STDOUT
			printf(STDERR @_);
		}
	}
}


#
# create_temp_dir()
#
# Create a temporary directory and return its path.
#
# Die on error.
#

sub create_temp_dir()
{
	my $dir;

	if (defined($tmp_dir)) {
		$dir = tempdir(DIR => $tmp_dir, CLEANUP => 1);
	} else {
		$dir = tempdir(CLEANUP => 1);
	}
	if (!defined($dir)) {
		die("ERROR: cannot create temporary directory\n");
	}
	push(@temp_dirs, $dir);

	return $dir;
}


#
# br_taken_to_num(taken)
#
# Convert a branch taken value .info format to number format.
#

sub br_taken_to_num($)
{
	my ($taken) = @_;

	return 0 if ($taken eq '-');
	return $taken + 1;
}


#
# br_num_to_taken(taken)
#
# Convert a branch taken value in number format to .info format.
#

sub br_num_to_taken($)
{
	my ($taken) = @_;

	return '-' if ($taken == 0);
	return $taken - 1;
}


#
# br_taken_add(taken1, taken2)
#
# Return the result of taken1 + taken2 for 'branch taken' values.
#

sub br_taken_add($$)
{
	my ($t1, $t2) = @_;

	return $t1 if (!defined($t2));
	return $t2 if (!defined($t1));
	return $t1 if ($t2 eq '-');
	return $t2 if ($t1 eq '-');
	return $t1 + $t2;
}


#
# br_taken_sub(taken1, taken2)
#
# Return the result of taken1 - taken2 for 'branch taken' values. Return 0
# if the result would become negative.
#

sub br_taken_sub($$)
{
	my ($t1, $t2) = @_;

	return $t1 if (!defined($t2));
	return undef if (!defined($t1));
	return $t1 if ($t1 eq '-');
	return $t1 if ($t2 eq '-');
	return 0 if $t2 > $t1;
	return $t1 - $t2;
}


#
#
# br_ivec_len(vector)
#
# Return the number of entries in the branch coverage vector.
#

sub br_ivec_len($)
{
	my ($vec) = @_;

	return 0 if (!defined($vec));
	return (length($vec) * 8 / $BR_VEC_WIDTH) / $BR_VEC_ENTRIES;
}


#
# br_ivec_push(vector, block, branch, taken)
#
# Add an entry to the branch coverage vector. If an entry with the same
# branch ID already exists, add the corresponding taken values.
#

sub br_ivec_push($$$$)
{
	my ($vec, $block, $branch, $taken) = @_;
	my $offset;
	my $num = br_ivec_len($vec);
	my $i;

	$vec = "" if (!defined($vec));

	# Check if branch already exists in vector
	for ($i = 0; $i < $num; $i++) {
		my ($v_block, $v_branch, $v_taken) = br_ivec_get($vec, $i);

		next if ($v_block != $block || $v_branch != $branch);

		# Add taken counts
		$taken = br_taken_add($taken, $v_taken);
		last;
	}

	$offset = $i * $BR_VEC_ENTRIES;
	$taken = br_taken_to_num($taken);

	# Add to vector
	vec($vec, $offset + $BR_BLOCK, $BR_VEC_WIDTH) = $block;
	vec($vec, $offset + $BR_BRANCH, $BR_VEC_WIDTH) = $branch;
	vec($vec, $offset + $BR_TAKEN, $BR_VEC_WIDTH) = $taken;

	return $vec;
}


#
# br_ivec_get(vector, number)
#
# Return an entry from the branch coverage vector.
#

sub br_ivec_get($$)
{
	my ($vec, $num) = @_;
	my $block;
	my $branch;
	my $taken;
	my $offset = $num * $BR_VEC_ENTRIES;

	# Retrieve data from vector
	$block	= vec($vec, $offset + $BR_BLOCK, $BR_VEC_WIDTH);
	$branch = vec($vec, $offset + $BR_BRANCH, $BR_VEC_WIDTH);
	$taken	= vec($vec, $offset + $BR_TAKEN, $BR_VEC_WIDTH);

	# Decode taken value from an integer
	$taken = br_num_to_taken($taken);

	return ($block, $branch, $taken);
}


#
# get_br_found_and_hit(brcount)
#
# Return (br_found, br_hit) for brcount
#

sub get_br_found_and_hit($)
{
	my ($brcount) = @_;
	my $line;
	my $br_found = 0;
	my $br_hit = 0;

	foreach $line (keys(%{$brcount})) {
		my $brdata = $brcount->{$line};
		my $i;
		my $num = br_ivec_len($brdata);

		for ($i = 0; $i < $num; $i++) {
			my $taken;

			(undef, undef, $taken) = br_ivec_get($brdata, $i);

			$br_found++;
			$br_hit++ if ($taken ne "-" && $taken > 0);
		}
	}

	return ($br_found, $br_hit);
}


#
# read_info_file(info_filename)
#
# Read in the contents of the .info file specified by INFO_FILENAME. Data will
# be returned as a reference to a hash containing the following mappings:
#
# %result: for each filename found in file -> \%data
#
# %data: "test"  -> \%testdata
#        "sum"   -> \%sumcount
#        "func"  -> \%funcdata
#        "found" -> $lines_found (number of instrumented lines found in file)
#	 "hit"   -> $lines_hit (number of executed lines in file)
#        "check" -> \%checkdata
#        "testfnc" -> \%testfncdata
#        "sumfnc"  -> \%sumfnccount
#        "testbr"  -> \%testbrdata
#        "sumbr"   -> \%sumbrcount
#
# %testdata   : name of test affecting this file -> \%testcount
# %testfncdata: name of test affecting this file -> \%testfnccount
# %testbrdata:  name of test affecting this file -> \%testbrcount
#
# %testcount   : line number   -> execution count for a single test
# %testfnccount: function name -> execution count for a single test
# %testbrcount : line number   -> branch coverage data for a single test
# %sumcount    : line number   -> execution count for all tests
# %sumfnccount : function name -> execution count for all tests
# %sumbrcount  : line number   -> branch coverage data for all tests
# %funcdata    : function name -> line number
# %checkdata   : line number   -> checksum of source code line
# $brdata      : vector of items: block, branch, taken
# 
# Note that .info file sections referring to the same file and test name
# will automatically be combined by adding all execution counts.
#
# Note that if INFO_FILENAME ends with ".gz", it is assumed that the file
# is compressed using GZIP. If available, GUNZIP will be used to decompress
# this file.
#
# Die on error.
#

sub read_info_file($)
{
	my $tracefile = $_[0];		# Name of tracefile
	my %result;			# Resulting hash: file -> data
	my $data;			# Data handle for current entry
	my $testdata;			#       "             "
	my $testcount;			#       "             "
	my $sumcount;			#       "             "
	my $funcdata;			#       "             "
	my $checkdata;			#       "             "
	my $testfncdata;
	my $testfnccount;
	my $sumfnccount;
	my $testbrdata;
	my $testbrcount;
	my $sumbrcount;
	my $line;			# Current line read from .info file
	my $testname;			# Current test name
	my $filename;			# Current filename
	my $hitcount;			# Count for lines hit
	my $count;			# Execution count of current line
	my $negative;			# If set, warn about negative counts
	my $changed_testname;		# If set, warn about changed testname
	my $line_checksum;		# Checksum of current line
	local *INFO_HANDLE;		# Filehandle for .info file

	info("Reading tracefile $tracefile\n");

	# Check if file exists and is readable
	stat($_[0]);
	if (!(-r _))
	{
		die("ERROR: cannot read file $_[0]!\n");
	}

	# Check if this is really a plain file
	if (!(-f _))
	{
		die("ERROR: not a plain file: $_[0]!\n");
	}

	# Check for .gz extension
	if ($_[0] =~ /\.gz$/)
	{
		# Check for availability of GZIP tool
		system_no_output(1, "gunzip" ,"-h")
			and die("ERROR: gunzip command not available!\n");

		# Check integrity of compressed file
		system_no_output(1, "gunzip", "-t", $_[0])
			and die("ERROR: integrity check failed for ".
				"compressed file $_[0]!\n");

		# Open compressed file
		open(INFO_HANDLE, "gunzip -c $_[0]|")
			or die("ERROR: cannot start gunzip to decompress ".
			       "file $_[0]!\n");
	}
	else
	{
		# Open decompressed file
		open(INFO_HANDLE, $_[0])
			or die("ERROR: cannot read file $_[0]!\n");
	}

	$testname = "";
	while (<INFO_HANDLE>)
	{
		chomp($_);
		$line = $_;

		# Switch statement
		foreach ($line)
		{
			/^TN:([^,]*)(,diff)?/ && do
			{
				# Test name information found
				$testname = defined($1) ? $1 : "";
				if ($testname =~ s/\W/_/g)
				{
					$changed_testname = 1;
				}
				$testname .= $2 if (defined($2));
				last;
			};

			/^[SK]F:(.*)/ && do
			{
				# Filename information found
				# Retrieve data for new entry
				$filename = $1;

				$data = $result{$filename};
				($testdata, $sumcount, $funcdata, $checkdata,
				 $testfncdata, $sumfnccount, $testbrdata,
				 $sumbrcount) =
					get_info_entry($data);

				if (defined($testname))
				{
					$testcount = $testdata->{$testname};
					$testfnccount = $testfncdata->{$testname};
					$testbrcount = $testbrdata->{$testname};
				}
				else
				{
					$testcount = {};
					$testfnccount = {};
					$testbrcount = {};
				}
				last;
			};

			/^DA:(\d+),(-?\d+)(,[^,\s]+)?/ && do
			{
				# Fix negative counts
				$count = $2 < 0 ? 0 : $2;
				if ($2 < 0)
				{
					$negative = 1;
				}
				# Execution count found, add to structure
				# Add summary counts
				$sumcount->{$1} += $count;

				# Add test-specific counts
				if (defined($testname))
				{
					$testcount->{$1} += $count;
				}

				# Store line checksum if available
				if (defined($3))
				{
					$line_checksum = substr($3, 1);

					# Does it match a previous definition
					if (defined($checkdata->{$1}) &&
					    ($checkdata->{$1} ne
					     $line_checksum))
					{
						die("ERROR: checksum mismatch ".
						    "at $filename:$1\n");
					}

					$checkdata->{$1} = $line_checksum;
				}
				last;
			};

			/^FN:(\d+),([^,]+)/ && do
			{
				# Function data found, add to structure
				$funcdata->{$2} = $1;

				# Also initialize function call data
				if (!defined($sumfnccount->{$2})) {
					$sumfnccount->{$2} = 0;
				}
				if (defined($testname))
				{
					if (!defined($testfnccount->{$2})) {
						$testfnccount->{$2} = 0;
					}
				}
				last;
			};

			/^FNDA:(\d+),([^,]+)/ && do
			{
				# Function call count found, add to structure
				# Add summary counts
				$sumfnccount->{$2} += $1;

				# Add test-specific counts
				if (defined($testname))
				{
					$testfnccount->{$2} += $1;
				}
				last;
			};

			/^BRDA:(\d+),(\d+),(\d+),(\d+|-)/ && do {
				# Branch coverage data found
				my ($line, $block, $branch, $taken) =
				   ($1, $2, $3, $4);

				$sumbrcount->{$line} =
					br_ivec_push($sumbrcount->{$line},
						     $block, $branch, $taken);

				# Add test-specific counts
				if (defined($testname)) {
					$testbrcount->{$line} =
						br_ivec_push(
							$testbrcount->{$line},
							$block, $branch,
							$taken);
				}
				last;
			};

			/^end_of_record/ && do
			{
				# Found end of section marker
				if ($filename)
				{
					# Store current section data
					if (defined($testname))
					{
						$testdata->{$testname} =
							$testcount;
						$testfncdata->{$testname} =
							$testfnccount;
						$testbrdata->{$testname} =
							$testbrcount;
					}	

					set_info_entry($data, $testdata,
						       $sumcount, $funcdata,
						       $checkdata, $testfncdata,
						       $sumfnccount,
						       $testbrdata,
						       $sumbrcount);
					$result{$filename} = $data;
					last;
				}
			};

			# default
			last;
		}
	}
	close(INFO_HANDLE);

	# Calculate hit and found values for lines and functions of each file
	foreach $filename (keys(%result))
	{
		$data = $result{$filename};

		($testdata, $sumcount, undef, undef, $testfncdata,
		 $sumfnccount, $testbrdata, $sumbrcount) =
			get_info_entry($data);

		# Filter out empty files
		if (scalar(keys(%{$sumcount})) == 0)
		{
			delete($result{$filename});
			next;
		}
		# Filter out empty test cases
		foreach $testname (keys(%{$testdata}))
		{
			if (!defined($testdata->{$testname}) ||
			    scalar(keys(%{$testdata->{$testname}})) == 0)
			{
				delete($testdata->{$testname});
				delete($testfncdata->{$testname});
			}
		}

		$data->{"found"} = scalar(keys(%{$sumcount}));
		$hitcount = 0;

		foreach (keys(%{$sumcount}))
		{
			if ($sumcount->{$_} > 0) { $hitcount++; }
		}

		$data->{"hit"} = $hitcount;

		# Get found/hit values for function call data
		$data->{"f_found"} = scalar(keys(%{$sumfnccount}));
		$hitcount = 0;

		foreach (keys(%{$sumfnccount})) {
			if ($sumfnccount->{$_} > 0) {
				$hitcount++;
			}
		}
		$data->{"f_hit"} = $hitcount;

		# Get found/hit values for branch data
		{
			my ($br_found, $br_hit) = get_br_found_and_hit($sumbrcount);

			$data->{"b_found"} = $br_found;
			$data->{"b_hit"} = $br_hit;
		}
	}

	if (scalar(keys(%result)) == 0)
	{
		die("ERROR: no valid records found in tracefile $tracefile\n");
	}
	if ($negative)
	{
		warn("WARNING: negative counts found in tracefile ".
		     "$tracefile\n");
	}
	if ($changed_testname)
	{
		warn("WARNING: invalid characters removed from testname in ".
		     "tracefile $tracefile\n");
	}

	return(\%result);
}


#
# get_info_entry(hash_ref)
#
# Retrieve data from an entry of the structure generated by read_info_file().
# Return a list of references to hashes:
# (test data hash ref, sum count hash ref, funcdata hash ref, checkdata hash
#  ref, testfncdata hash ref, sumfnccount hash ref, testbrdata hash ref,
#  sumbrcount hash ref, lines found, lines hit, functions found,
#  functions hit, branches found, branches hit)
#

sub get_info_entry($)
{
	my $testdata_ref = $_[0]->{"test"};
	my $sumcount_ref = $_[0]->{"sum"};
	my $funcdata_ref = $_[0]->{"func"};
	my $checkdata_ref = $_[0]->{"check"};
	my $testfncdata = $_[0]->{"testfnc"};
	my $sumfnccount = $_[0]->{"sumfnc"};
	my $testbrdata = $_[0]->{"testbr"};
	my $sumbrcount = $_[0]->{"sumbr"};
	my $lines_found = $_[0]->{"found"};
	my $lines_hit = $_[0]->{"hit"};
	my $f_found = $_[0]->{"f_found"};
	my $f_hit = $_[0]->{"f_hit"};
	my $br_found = $_[0]->{"b_found"};
	my $br_hit = $_[0]->{"b_hit"};

	return ($testdata_ref, $sumcount_ref, $funcdata_ref, $checkdata_ref,
		$testfncdata, $sumfnccount, $testbrdata, $sumbrcount,
		$lines_found, $lines_hit, $f_found, $f_hit,
		$br_found, $br_hit);
}


#
# set_info_entry(hash_ref, testdata_ref, sumcount_ref, funcdata_ref,
#                checkdata_ref, testfncdata_ref, sumfcncount_ref,
#                testbrdata_ref, sumbrcount_ref[,lines_found,
#                lines_hit, f_found, f_hit, $b_found, $b_hit])
#
# Update the hash referenced by HASH_REF with the provided data references.
#

sub set_info_entry($$$$$$$$$;$$$$$$)
{
	my $data_ref = $_[0];

	$data_ref->{"test"} = $_[1];
	$data_ref->{"sum"} = $_[2];
	$data_ref->{"func"} = $_[3];
	$data_ref->{"check"} = $_[4];
	$data_ref->{"testfnc"} = $_[5];
	$data_ref->{"sumfnc"} = $_[6];
	$data_ref->{"testbr"} = $_[7];
	$data_ref->{"sumbr"} = $_[8];

	if (defined($_[9])) { $data_ref->{"found"} = $_[9]; }
	if (defined($_[10])) { $data_ref->{"hit"} = $_[10]; }
	if (defined($_[11])) { $data_ref->{"f_found"} = $_[11]; }
	if (defined($_[12])) { $data_ref->{"f_hit"} = $_[12]; }
	if (defined($_[13])) { $data_ref->{"b_found"} = $_[13]; }
	if (defined($_[14])) { $data_ref->{"b_hit"} = $_[14]; }
}


#
# add_counts(data1_ref, data2_ref)
#
# DATA1_REF and DATA2_REF are references to hashes containing a mapping
#
#   line number -> execution count
#
# Return a list (RESULT_REF, LINES_FOUND, LINES_HIT) where RESULT_REF
# is a reference to a hash containing the combined mapping in which
# execution counts are added.
#

sub add_counts($$)
{
	my %data1 = %{$_[0]};	# Hash 1
	my %data2 = %{$_[1]};	# Hash 2
	my %result;		# Resulting hash
	my $line;		# Current line iteration scalar
	my $data1_count;	# Count of line in hash1
	my $data2_count;	# Count of line in hash2
	my $found = 0;		# Total number of lines found
	my $hit = 0;		# Number of lines with a count > 0

	foreach $line (keys(%data1))
	{
		$data1_count = $data1{$line};
		$data2_count = $data2{$line};

		# Add counts if present in both hashes
		if (defined($data2_count)) { $data1_count += $data2_count; }

		# Store sum in %result
		$result{$line} = $data1_count;

		$found++;
		if ($data1_count > 0) { $hit++; }
	}

	# Add lines unique to data2
	foreach $line (keys(%data2))
	{
		# Skip lines already in data1
		if (defined($data1{$line})) { next; }

		# Copy count from data2
		$result{$line} = $data2{$line};

		$found++;
		if ($result{$line} > 0) { $hit++; }
	}

	return (\%result, $found, $hit);
}


#
# merge_checksums(ref1, ref2, filename)
#
# REF1 and REF2 are references to hashes containing a mapping
#
#   line number -> checksum
#
# Merge checksum lists defined in REF1 and REF2 and return reference to
# resulting hash. Die if a checksum for a line is defined in both hashes
# but does not match.
#

sub merge_checksums($$$)
{
	my $ref1 = $_[0];
	my $ref2 = $_[1];
	my $filename = $_[2];
	my %result;
	my $line;

	foreach $line (keys(%{$ref1}))
	{
		if (defined($ref2->{$line}) &&
		    ($ref1->{$line} ne $ref2->{$line}))
		{
			die("ERROR: checksum mismatch at $filename:$line\n");
		}
		$result{$line} = $ref1->{$line};
	}

	foreach $line (keys(%{$ref2}))
	{
		$result{$line} = $ref2->{$line};
	}

	return \%result;
}


#
# merge_func_data(funcdata1, funcdata2, filename)
#

sub merge_func_data($$$)
{
	my ($funcdata1, $funcdata2, $filename) = @_;
	my %result;
	my $func;

	if (defined($funcdata1)) {
		%result = %{$funcdata1};
	}

	foreach $func (keys(%{$funcdata2})) {
		my $line1 = $result{$func};
		my $line2 = $funcdata2->{$func};

		if (defined($line1) && ($line1 != $line2)) {
			warn("WARNING: function data mismatch at ".
			     "$filename:$line2\n");
			next;
		}
		$result{$func} = $line2;
	}

	return \%result;
}


#
# add_fnccount(fnccount1, fnccount2)
#
# Add function call count data. Return list (fnccount_added, f_found, f_hit)
#

sub add_fnccount($$)
{
	my ($fnccount1, $fnccount2) = @_;
	my %result;
	my $f_found;
	my $f_hit;
	my $function;

	if (defined($fnccount1)) {
		%result = %{$fnccount1};
	}
	foreach $function (keys(%{$fnccount2})) {
		$result{$function} += $fnccount2->{$function};
	}
	$f_found = scalar(keys(%result));
	$f_hit = 0;
	foreach $function (keys(%result)) {
		if ($result{$function} > 0) {
			$f_hit++;
		}
	}

	return (\%result, $f_found, $f_hit);
}

#
# add_testfncdata(testfncdata1, testfncdata2)
#
# Add function call count data for several tests. Return reference to
# added_testfncdata.
#

sub add_testfncdata($$)
{
	my ($testfncdata1, $testfncdata2) = @_;
	my %result;
	my $testname;

	foreach $testname (keys(%{$testfncdata1})) {
		if (defined($testfncdata2->{$testname})) {
			my $fnccount;

			# Function call count data for this testname exists
			# in both data sets: merge
			($fnccount) = add_fnccount(
				$testfncdata1->{$testname},
				$testfncdata2->{$testname});
			$result{$testname} = $fnccount;
			next;
		}
		# Function call count data for this testname is unique to
		# data set 1: copy
		$result{$testname} = $testfncdata1->{$testname};
	}

	# Add count data for testnames unique to data set 2
	foreach $testname (keys(%{$testfncdata2})) {
		if (!defined($result{$testname})) {
			$result{$testname} = $testfncdata2->{$testname};
		}
	}
	return \%result;
}


#
# brcount_to_db(brcount)
#
# Convert brcount data to the following format:
#
# db:          line number    -> block hash
# block hash:  block number   -> branch hash
# branch hash: branch number  -> taken value
#

sub brcount_to_db($)
{
	my ($brcount) = @_;
	my $line;
	my $db;

	# Add branches from first count to database
	foreach $line (keys(%{$brcount})) {
		my $brdata = $brcount->{$line};
		my $i;
		my $num = br_ivec_len($brdata);

		for ($i = 0; $i < $num; $i++) {
			my ($block, $branch, $taken) = br_ivec_get($brdata, $i);

			$db->{$line}->{$block}->{$branch} = $taken;
		}
	}

	return $db;
}


#
# db_to_brcount(db)
#
# Convert branch coverage data back to brcount format.
#

sub db_to_brcount($)
{
	my ($db) = @_;
	my $line;
	my $brcount = {};
	my $br_found = 0;
	my $br_hit = 0;

	# Convert database back to brcount format
	foreach $line (sort({$a <=> $b} keys(%{$db}))) {
		my $ldata = $db->{$line};
		my $brdata;
		my $block;

		foreach $block (sort({$a <=> $b} keys(%{$ldata}))) {
			my $bdata = $ldata->{$block};
			my $branch;

			foreach $branch (sort({$a <=> $b} keys(%{$bdata}))) {
				my $taken = $bdata->{$branch};

				$br_found++;
				$br_hit++ if ($taken ne "-" && $taken > 0);
				$brdata = br_ivec_push($brdata, $block,
						       $branch, $taken);
			}
		}
		$brcount->{$line} = $brdata;
	}

	return ($brcount, $br_found, $br_hit);
}


# combine_brcount(brcount1, brcount2, type)
#
# If add is BR_ADD, add branch coverage data and return list (brcount_added,
# br_found, br_hit). If add is BR_SUB, subtract the taken values of brcount2
# from brcount1 and return (brcount_sub, br_found, br_hit).
#

sub combine_brcount($$$)
{
	my ($brcount1, $brcount2, $type) = @_;
	my $line;
	my $block;
	my $branch;
	my $taken;
	my $db;
	my $br_found = 0;
	my $br_hit = 0;
	my $result;

	# Convert branches from first count to database
	$db = brcount_to_db($brcount1);
	# Combine values from database and second count
	foreach $line (keys(%{$brcount2})) {
		my $brdata = $brcount2->{$line};
		my $num = br_ivec_len($brdata);
		my $i;

		for ($i = 0; $i < $num; $i++) {
			($block, $branch, $taken) = br_ivec_get($brdata, $i);
			my $new_taken = $db->{$line}->{$block}->{$branch};

			if ($type == $BR_ADD) {
				$new_taken = br_taken_add($new_taken, $taken);
			} elsif ($type == $BR_SUB) {
				$new_taken = br_taken_sub($new_taken, $taken);
			}
			$db->{$line}->{$block}->{$branch} = $new_taken
				if (defined($new_taken));
		}
	}
	# Convert database back to brcount format
	($result, $br_found, $br_hit) = db_to_brcount($db);

	return ($result, $br_found, $br_hit);
}


#
# add_testbrdata(testbrdata1, testbrdata2)
#
# Add branch coverage data for several tests. Return reference to
# added_testbrdata.
#

sub add_testbrdata($$)
{
	my ($testbrdata1, $testbrdata2) = @_;
	my %result;
	my $testname;

	foreach $testname (keys(%{$testbrdata1})) {
		if (defined($testbrdata2->{$testname})) {
			my $brcount;

			# Branch coverage data for this testname exists
			# in both data sets: add
			($brcount) = combine_brcount(
				$testbrdata1->{$testname},
				$testbrdata2->{$testname}, $BR_ADD);
			$result{$testname} = $brcount;
			next;
		}
		# Branch coverage data for this testname is unique to
		# data set 1: copy
		$result{$testname} = $testbrdata1->{$testname};
	}

	# Add count data for testnames unique to data set 2
	foreach $testname (keys(%{$testbrdata2})) {
		if (!defined($result{$testname})) {
			$result{$testname} = $testbrdata2->{$testname};
		}
	}
	return \%result;
}


#
# combine_info_entries(entry_ref1, entry_ref2, filename)
#
# Combine .info data entry hashes referenced by ENTRY_REF1 and ENTRY_REF2.
# Return reference to resulting hash.
#

sub combine_info_entries($$$)
{
	my $entry1 = $_[0];	# Reference to hash containing first entry
	my $testdata1;
	my $sumcount1;
	my $funcdata1;
	my $checkdata1;
	my $testfncdata1;
	my $sumfnccount1;
	my $testbrdata1;
	my $sumbrcount1;

	my $entry2 = $_[1];	# Reference to hash containing second entry
	my $testdata2;
	my $sumcount2;
	my $funcdata2;
	my $checkdata2;
	my $testfncdata2;
	my $sumfnccount2;
	my $testbrdata2;
	my $sumbrcount2;

	my %result;		# Hash containing combined entry
	my %result_testdata;
	my $result_sumcount = {};
	my $result_funcdata;
	my $result_testfncdata;
	my $result_sumfnccount;
	my $result_testbrdata;
	my $result_sumbrcount;
	my $lines_found;
	my $lines_hit;
	my $f_found;
	my $f_hit;
	my $br_found;
	my $br_hit;

	my $testname;
	my $filename = $_[2];

	# Retrieve data
	($testdata1, $sumcount1, $funcdata1, $checkdata1, $testfncdata1,
	 $sumfnccount1, $testbrdata1, $sumbrcount1) = get_info_entry($entry1);
	($testdata2, $sumcount2, $funcdata2, $checkdata2, $testfncdata2,
	 $sumfnccount2, $testbrdata2, $sumbrcount2) = get_info_entry($entry2);

	# Merge checksums
	$checkdata1 = merge_checksums($checkdata1, $checkdata2, $filename);

	# Combine funcdata
	$result_funcdata = merge_func_data($funcdata1, $funcdata2, $filename);

	# Combine function call count data
	$result_testfncdata = add_testfncdata($testfncdata1, $testfncdata2);
	($result_sumfnccount, $f_found, $f_hit) =
		add_fnccount($sumfnccount1, $sumfnccount2);

	# Combine branch coverage data
	$result_testbrdata = add_testbrdata($testbrdata1, $testbrdata2);
	($result_sumbrcount, $br_found, $br_hit) =
		combine_brcount($sumbrcount1, $sumbrcount2, $BR_ADD);

	# Combine testdata
	foreach $testname (keys(%{$testdata1}))
	{
		if (defined($testdata2->{$testname}))
		{
			# testname is present in both entries, requires
			# combination
			($result_testdata{$testname}) =
				add_counts($testdata1->{$testname},
					   $testdata2->{$testname});
		}
		else
		{
			# testname only present in entry1, add to result
			$result_testdata{$testname} = $testdata1->{$testname};
		}

		# update sum count hash
		($result_sumcount, $lines_found, $lines_hit) =
			add_counts($result_sumcount,
				   $result_testdata{$testname});
	}

	foreach $testname (keys(%{$testdata2}))
	{
		# Skip testnames already covered by previous iteration
		if (defined($testdata1->{$testname})) { next; }

		# testname only present in entry2, add to result hash
		$result_testdata{$testname} = $testdata2->{$testname};

		# update sum count hash
		($result_sumcount, $lines_found, $lines_hit) =
			add_counts($result_sumcount,
				   $result_testdata{$testname});
	}
	
	# Calculate resulting sumcount

	# Store result
	set_info_entry(\%result, \%result_testdata, $result_sumcount,
		       $result_funcdata, $checkdata1, $result_testfncdata,
		       $result_sumfnccount, $result_testbrdata,
		       $result_sumbrcount, $lines_found, $lines_hit,
		       $f_found, $f_hit, $br_found, $br_hit);

	return(\%result);
}


#
# combine_info_files(info_ref1, info_ref2)
#
# Combine .info data in hashes referenced by INFO_REF1 and INFO_REF2. Return
# reference to resulting hash.
#

sub combine_info_files($$)
{
	my %hash1 = %{$_[0]};
	my %hash2 = %{$_[1]};
	my $filename;

	foreach $filename (keys(%hash2))
	{
		if ($hash1{$filename})
		{
			# Entry already exists in hash1, combine them
			$hash1{$filename} =
				combine_info_entries($hash1{$filename},
						     $hash2{$filename},
						     $filename);
		}
		else
		{
			# Entry is unique in both hashes, simply add to
			# resulting hash
			$hash1{$filename} = $hash2{$filename};
		}
	}

	return(\%hash1);
}


#
# add_traces()
#

sub add_traces()
{
	my $total_trace;
	my $current_trace;
	my $tracefile;
	my @result;
	local *INFO_HANDLE;

	info("Combining tracefiles.\n");

	foreach $tracefile (@add_tracefile)
	{
		$current_trace = read_info_file($tracefile);
		if ($total_trace)
		{
			$total_trace = combine_info_files($total_trace,
							  $current_trace);
		}
		else
		{
			$total_trace = $current_trace;
		}
	}

	# Write combined data
	if ($to_file)
	{
		info("Writing data to $output_filename\n");
		open(INFO_HANDLE, ">$output_filename")
			or die("ERROR: cannot write to $output_filename!\n");
		@result = write_info_file(*INFO_HANDLE, $total_trace);
		close(*INFO_HANDLE);
	}
	else
	{
		@result = write_info_file(*STDOUT, $total_trace);
	}

	return @result;
}


#
# write_info_file(filehandle, data)
#

sub write_info_file(*$)
{
	local *INFO_HANDLE = $_[0];
	my %data = %{$_[1]};
	my $source_file;
	my $entry;
	my $testdata;
	my $sumcount;
	my $funcdata;
	my $checkdata;
	my $testfncdata;
	my $sumfnccount;
	my $testbrdata;
	my $sumbrcount;
	my $testname;
	my $line;
	my $func;
	my $testcount;
	my $testfnccount;
	my $testbrcount;
	my $found;
	my $hit;
	my $f_found;
	my $f_hit;
	my $br_found;
	my $br_hit;
	my $ln_total_found = 0;
	my $ln_total_hit = 0;
	my $fn_total_found = 0;
	my $fn_total_hit = 0;
	my $br_total_found = 0;
	my $br_total_hit = 0;

	foreach $source_file (sort(keys(%data)))
	{
		$entry = $data{$source_file};
		($testdata, $sumcount, $funcdata, $checkdata, $testfncdata,
		 $sumfnccount, $testbrdata, $sumbrcount, $found, $hit,
		 $f_found, $f_hit, $br_found, $br_hit) =
			get_info_entry($entry);

		# Add to totals
		$ln_total_found += $found;
		$ln_total_hit += $hit;
		$fn_total_found += $f_found;
		$fn_total_hit += $f_hit;
		$br_total_found += $br_found;
		$br_total_hit += $br_hit;

		foreach $testname (sort(keys(%{$testdata})))
		{
			$testcount = $testdata->{$testname};
			$testfnccount = $testfncdata->{$testname};
			$testbrcount = $testbrdata->{$testname};
			$found = 0;
			$hit   = 0;

			print(INFO_HANDLE "TN:$testname\n");
			print(INFO_HANDLE "SF:$source_file\n");

			# Write function related data
			foreach $func (
				sort({$funcdata->{$a} <=> $funcdata->{$b}}
				keys(%{$funcdata})))
			{
				print(INFO_HANDLE "FN:".$funcdata->{$func}.
				      ",$func\n");
			}
			foreach $func (keys(%{$testfnccount})) {
				print(INFO_HANDLE "FNDA:".
				      $testfnccount->{$func}.
				      ",$func\n");
			}
			($f_found, $f_hit) =
				get_func_found_and_hit($testfnccount);
			print(INFO_HANDLE "FNF:$f_found\n");
			print(INFO_HANDLE "FNH:$f_hit\n");

			# Write branch related data
			$br_found = 0;
			$br_hit = 0;
			foreach $line (sort({$a <=> $b}
					    keys(%{$testbrcount}))) {
				my $brdata = $testbrcount->{$line};
				my $num = br_ivec_len($brdata);
				my $i;

				for ($i = 0; $i < $num; $i++) {
					my ($block, $branch, $taken) =
						br_ivec_get($brdata, $i);

					print(INFO_HANDLE "BRDA:$line,$block,".
					      "$branch,$taken\n");
					$br_found++;
					$br_hit++ if ($taken ne '-' &&
						      $taken > 0);
				}
			}
			if ($br_found > 0) {
				print(INFO_HANDLE "BRF:$br_found\n");
				print(INFO_HANDLE "BRH:$br_hit\n");
			}

			# Write line related data
			foreach $line (sort({$a <=> $b} keys(%{$testcount})))
			{
				print(INFO_HANDLE "DA:$line,".
				      $testcount->{$line}.
				      (defined($checkdata->{$line}) &&
				       $checksum ?
				       ",".$checkdata->{$line} : "")."\n");
				$found++;
				if ($testcount->{$line} > 0)
				{
					$hit++;
				}

			}
			print(INFO_HANDLE "LF:$found\n");
			print(INFO_HANDLE "LH:$hit\n");
			print(INFO_HANDLE "end_of_record\n");
		}
	}

	return ($ln_total_found, $ln_total_hit, $fn_total_found, $fn_total_hit,
		$br_total_found, $br_total_hit);
}


#
# transform_pattern(pattern)
#
# Transform shell wildcard expression to equivalent PERL regular expression.
# Return transformed pattern.
#

sub transform_pattern($)
{
	my $pattern = $_[0];

	# Escape special chars

	$pattern =~ s/\\/\\\\/g;
	$pattern =~ s/\//\\\//g;
	$pattern =~ s/\^/\\\^/g;
	$pattern =~ s/\$/\\\$/g;
	$pattern =~ s/\(/\\\(/g;
	$pattern =~ s/\)/\\\)/g;
	$pattern =~ s/\[/\\\[/g;
	$pattern =~ s/\]/\\\]/g;
	$pattern =~ s/\{/\\\{/g;
	$pattern =~ s/\}/\\\}/g;
	$pattern =~ s/\./\\\./g;
	$pattern =~ s/\,/\\\,/g;
	$pattern =~ s/\|/\\\|/g;
	$pattern =~ s/\+/\\\+/g;
	$pattern =~ s/\!/\\\!/g;

	# Transform ? => (.) and * => (.*)

	$pattern =~ s/\*/\(\.\*\)/g;
	$pattern =~ s/\?/\(\.\)/g;

	return $pattern;
}


#
# extract()
#

sub extract()
{
	my $data = read_info_file($extract);
	my $filename;
	my $keep;
	my $pattern;
	my @pattern_list;
	my $extracted = 0;
	my @result;
	local *INFO_HANDLE;

	# Need perlreg expressions instead of shell pattern
	@pattern_list = map({ transform_pattern($_); } @ARGV);

	# Filter out files which do not match any pattern
	foreach $filename (sort(keys(%{$data})))
	{
		$keep = 0;

		foreach $pattern (@pattern_list)
		{
			$keep ||= ($filename =~ (/^$pattern$/));
		}


		if (!$keep)
		{
			delete($data->{$filename});
		}
		else
		{
			info("Extracting $filename\n"),
			$extracted++;
		}
	}

	# Write extracted data
	if ($to_file)
	{
		info("Extracted $extracted files\n");
		info("Writing data to $output_filename\n");
		open(INFO_HANDLE, ">$output_filename")
			or die("ERROR: cannot write to $output_filename!\n");
		@result = write_info_file(*INFO_HANDLE, $data);
		close(*INFO_HANDLE);
	}
	else
	{
		@result = write_info_file(*STDOUT, $data);
	}

	return @result;
}


#
# remove()
#

sub remove()
{
	my $data = read_info_file($remove);
	my $filename;
	my $match_found;
	my $pattern;
	my @pattern_list;
	my $removed = 0;
	my @result;
	local *INFO_HANDLE;

	# Need perlreg expressions instead of shell pattern
	@pattern_list = map({ transform_pattern($_); } @ARGV);

	# Filter out files that match the pattern
	foreach $filename (sort(keys(%{$data})))
	{
		$match_found = 0;

		foreach $pattern (@pattern_list)
		{
			$match_found ||= ($filename =~ (/$pattern$/));
		}


		if ($match_found)
		{
			delete($data->{$filename});
			info("Removing $filename\n"),
			$removed++;
		}
	}

	# Write data
	if ($to_file)
	{
		info("Deleted $removed files\n");
		info("Writing data to $output_filename\n");
		open(INFO_HANDLE, ">$output_filename")
			or die("ERROR: cannot write to $output_filename!\n");
		@result = write_info_file(*INFO_HANDLE, $data);
		close(*INFO_HANDLE);
	}
	else
	{
		@result = write_info_file(*STDOUT, $data);
	}

	return @result;
}


# get_prefix(max_width, max_percentage_too_long, path_list)
#
# Return a path prefix that satisfies the following requirements:
# - is shared by more paths in path_list than any other prefix
# - the percentage of paths which would exceed the given max_width length
#   after applying the prefix does not exceed max_percentage_too_long
#
# If multiple prefixes satisfy all requirements, the longest prefix is
# returned. Return an empty string if no prefix could be found.

sub get_prefix($$@)
{
	my ($max_width, $max_long, @path_list) = @_;
	my $path;
	my $ENTRY_NUM = 0;
	my $ENTRY_LONG = 1;
	my %prefix;

	# Build prefix hash
	foreach $path (@path_list) {
		my ($v, $d, $f) = splitpath($path);
		my @dirs = splitdir($d);
		my $p_len = length($path);
		my $i;

		# Remove trailing '/'
		pop(@dirs) if ($dirs[scalar(@dirs) - 1] eq '');
		for ($i = 0; $i < scalar(@dirs); $i++) {
			my $subpath = catpath($v, catdir(@dirs[0..$i]), '');
			my $entry = $prefix{$subpath};

			$entry = [ 0, 0 ] if (!defined($entry));
			$entry->[$ENTRY_NUM]++;
			if (($p_len - length($subpath) - 1) > $max_width) {
				$entry->[$ENTRY_LONG]++;
			}
			$prefix{$subpath} = $entry;
		}
	}
	# Find suitable prefix (sort descending by two keys: 1. number of
	# entries covered by a prefix, 2. length of prefix)
	foreach $path (sort {($prefix{$a}->[$ENTRY_NUM] ==
			      $prefix{$b}->[$ENTRY_NUM]) ?
				length($b) <=> length($a) :
				$prefix{$b}->[$ENTRY_NUM] <=>
				$prefix{$a}->[$ENTRY_NUM]}
				keys(%prefix)) {
		my ($num, $long) = @{$prefix{$path}};

		# Check for additional requirement: number of filenames
		# that would be too long may not exceed a certain percentage
		if ($long <= $num * $max_long / 100) {
			return $path;
		}
	}

	return "";
}


#
# shorten_filename(filename, width)
#
# Truncate filename if it is longer than width characters.
#

sub shorten_filename($$)
{
	my ($filename, $width) = @_;
	my $l = length($filename);
	my $s;
	my $e;

	return $filename if ($l <= $width);
	$e = int(($width - 3) / 2);
	$s = $width - 3 - $e;

	return substr($filename, 0, $s).'...'.substr($filename, $l - $e);
}


sub shorten_number($$)
{
	my ($number, $width) = @_;
	my $result = sprintf("%*d", $width, $number);

	return $result if (length($result) <= $width);
	$number = $number / 1000;
	return $result if (length($result) <= $width);
	$result = sprintf("%*dk", $width - 1, $number);
	return $result if (length($result) <= $width);
	$number = $number / 1000;
	$result = sprintf("%*dM", $width - 1, $number);
	return $result if (length($result) <= $width);
	return '#';
}

sub shorten_rate($$)
{
	my ($rate, $width) = @_;
	my $result = sprintf("%*.1f%%", $width - 3, $rate);

	return $result if (length($result) <= $width);
	$result = sprintf("%*d%%", $width - 1, $rate);
	return $result if (length($result) <= $width);
	return "#";
}

#
# list()
#

sub list()
{
	my $data = read_info_file($list);
	my $filename;
	my $found;
	my $hit;
	my $entry;
	my $fn_found;
	my $fn_hit;
	my $br_found;
	my $br_hit;
	my $total_found = 0;
	my $total_hit = 0;
	my $fn_total_found = 0;
	my $fn_total_hit = 0;
	my $br_total_found = 0;
	my $br_total_hit = 0;
	my $prefix;
	my $strlen = length("Filename");
	my $format;
	my $heading1;
	my $heading2;
	my @footer;
	my $barlen;
	my $rate;
	my $fnrate;
	my $brrate;
	my $lastpath;
	my $F_LN_NUM = 0;
	my $F_LN_RATE = 1;
	my $F_FN_NUM = 2;
	my $F_FN_RATE = 3;
	my $F_BR_NUM = 4;
	my $F_BR_RATE = 5;
	my @fwidth_narrow = (5, 5, 3, 5, 4, 5);
	my @fwidth_wide = (6, 5, 5, 5, 6, 5);
	my @fwidth = @fwidth_wide;
	my $w;
	my $max_width = $opt_list_width;
	my $max_long = $opt_list_truncate_max;
	my $fwidth_narrow_length;
	my $fwidth_wide_length;
	my $got_prefix = 0;
	my $root_prefix = 0;

	# Calculate total width of narrow fields
	$fwidth_narrow_length = 0;
	foreach $w (@fwidth_narrow) {
		$fwidth_narrow_length += $w + 1;
	}
	# Calculate total width of wide fields
	$fwidth_wide_length = 0;
	foreach $w (@fwidth_wide) {
		$fwidth_wide_length += $w + 1;
	}
	# Get common file path prefix
	$prefix = get_prefix($max_width - $fwidth_narrow_length, $max_long,
			     keys(%{$data}));
	$root_prefix = 1 if ($prefix eq rootdir());
	$got_prefix = 1 if (length($prefix) > 0);
	$prefix =~ s/\/$//;
	# Get longest filename length
	foreach $filename (keys(%{$data})) {
		if (!$opt_list_full_path) {
			if (!$got_prefix || !$root_prefix &&
			    !($filename =~ s/^\Q$prefix\/\E//)) {
				my ($v, $d, $f) = splitpath($filename);

				$filename = $f;
			}
		}
		# Determine maximum length of entries
		if (length($filename) > $strlen) {
			$strlen = length($filename)
		}
	}
	if (!$opt_list_full_path) {
		my $blanks;

		$w = $fwidth_wide_length;
		# Check if all columns fit into max_width characters
		if ($strlen + $fwidth_wide_length > $max_width) {
			# Use narrow fields
			@fwidth = @fwidth_narrow;
			$w = $fwidth_narrow_length;
			if (($strlen + $fwidth_narrow_length) > $max_width) {
				# Truncate filenames at max width
				$strlen = $max_width - $fwidth_narrow_length;
			}
		}
		# Add some blanks between filename and fields if possible
		$blanks = int($strlen * 0.5);
		$blanks = 4 if ($blanks < 4);
		$blanks = 8 if ($blanks > 8);
		if (($strlen + $w + $blanks) < $max_width) {
			$strlen += $blanks;
		} else {
			$strlen = $max_width - $w;
		}
	}
	# Filename
	$w = $strlen;
	$format		= "%-${w}s|";
	$heading1 	= sprintf("%*s|", $w, "");
	$heading2 	= sprintf("%-*s|", $w, "Filename");
	$barlen		= $w + 1;
	# Line coverage rate
	$w = $fwidth[$F_LN_RATE];
	$format		.= "%${w}s ";
	$heading1 	.= sprintf("%-*s |", $w + $fwidth[$F_LN_NUM],
				   "Lines");
	$heading2 	.= sprintf("%-*s ", $w, "Rate");
	$barlen		+= $w + 1;
	# Number of lines
	$w = $fwidth[$F_LN_NUM];
	$format		.= "%${w}s|";
	$heading2	.= sprintf("%*s|", $w, "Num");
	$barlen		+= $w + 1;
	# Function coverage rate
	$w = $fwidth[$F_FN_RATE];
	$format		.= "%${w}s ";
	$heading1 	.= sprintf("%-*s|", $w + $fwidth[$F_FN_NUM] + 1,
				   "Functions");
	$heading2 	.= sprintf("%-*s ", $w, "Rate");
	$barlen		+= $w + 1;
	# Number of functions
	$w = $fwidth[$F_FN_NUM];
	$format		.= "%${w}s|";
	$heading2	.= sprintf("%*s|", $w, "Num");
	$barlen		+= $w + 1;
	# Branch coverage rate
	$w = $fwidth[$F_BR_RATE];
	$format		.= "%${w}s ";
	$heading1 	.= sprintf("%-*s", $w + $fwidth[$F_BR_NUM] + 1,
				   "Branches");
	$heading2 	.= sprintf("%-*s ", $w, "Rate");
	$barlen		+= $w + 1;
	# Number of branches
	$w = $fwidth[$F_BR_NUM];
	$format		.= "%${w}s";
	$heading2	.= sprintf("%*s", $w, "Num");
	$barlen		+= $w;
	# Line end
	$format		.= "\n";
	$heading1	.= "\n";
	$heading2	.= "\n";

	# Print heading
	print($heading1);
	print($heading2);
	print(("="x$barlen)."\n");

	# Print per file information
	foreach $filename (sort(keys(%{$data})))
	{
		my @file_data;
		my $print_filename = $filename;

		$entry = $data->{$filename};
		if (!$opt_list_full_path) {
			my $p;

			$print_filename = $filename;
			if (!$got_prefix || !$root_prefix &&
			    !($print_filename =~ s/^\Q$prefix\/\E//)) {
				my ($v, $d, $f) = splitpath($filename);

				$p = catpath($v, $d, "");
				$p =~ s/\/$//;
				$print_filename = $f;
			} else {
				$p = $prefix;
			}

			if (!defined($lastpath) || $lastpath ne $p) {
				print("\n") if (defined($lastpath));
				$lastpath = $p;
				print("[$lastpath/]\n") if (!$root_prefix);
			}
			$print_filename = shorten_filename($print_filename,
							   $strlen);
		}

		(undef, undef, undef, undef, undef, undef, undef, undef,
		 $found, $hit, $fn_found, $fn_hit, $br_found, $br_hit) =
			get_info_entry($entry);

		# Assume zero count if there is no function data for this file
		if (!defined($fn_found) || !defined($fn_hit)) {
			$fn_found = 0;
			$fn_hit = 0;
		}
		# Assume zero count if there is no branch data for this file
		if (!defined($br_found) || !defined($br_hit)) {
			$br_found = 0;
			$br_hit = 0;
		}

		# Add line coverage totals
		$total_found += $found;
		$total_hit += $hit;
		# Add function coverage totals
		$fn_total_found += $fn_found;
		$fn_total_hit += $fn_hit;
		# Add branch coverage totals
		$br_total_found += $br_found;
		$br_total_hit += $br_hit;

		# Determine line coverage rate for this file
		if ($found == 0) {
			$rate = "-";
		} else {
			$rate = shorten_rate(100 * $hit / $found,
					     $fwidth[$F_LN_RATE]);
		}
		# Determine function coverage rate for this file
		if (!defined($fn_found) || $fn_found == 0) {
			$fnrate = "-";
		} else {
			$fnrate = shorten_rate(100 * $fn_hit / $fn_found,
					     $fwidth[$F_FN_RATE]);
		}
		# Determine branch coverage rate for this file
		if (!defined($br_found) || $br_found == 0) {
			$brrate = "-";
		} else {
			$brrate = shorten_rate(100 * $br_hit / $br_found,
					     $fwidth[$F_BR_RATE]);
		}

		# Assemble line parameters
		push(@file_data, $print_filename);
		push(@file_data, $rate);
		push(@file_data, shorten_number($found, $fwidth[$F_LN_NUM]));
		push(@file_data, $fnrate);
		push(@file_data, shorten_number($fn_found, $fwidth[$F_FN_NUM]));
		push(@file_data, $brrate);
		push(@file_data, shorten_number($br_found, $fwidth[$F_BR_NUM]));

		# Print assembled line
		printf($format, @file_data);
	}

	# Determine total line coverage rate
	if ($total_found == 0) {
		$rate = "-";
	} else {
		$rate = shorten_rate(100 * $total_hit / $total_found,
				     $fwidth[$F_LN_RATE]);
	}
	# Determine total function coverage rate
	if ($fn_total_found == 0) {
		$fnrate = "-";
	} else {
		$fnrate = shorten_rate(100 * $fn_total_hit / $fn_total_found,
				       $fwidth[$F_FN_RATE]);
	}
	# Determine total branch coverage rate
	if ($br_total_found == 0) {
		$brrate = "-";
	} else {
		$brrate = shorten_rate(100 * $br_total_hit / $br_total_found,
				       $fwidth[$F_BR_RATE]);
	}

	# Print separator
	print(("="x$barlen)."\n");

	# Assemble line parameters
	push(@footer, sprintf("%*s", $strlen, "Total:"));
	push(@footer, $rate);
	push(@footer, shorten_number($total_found, $fwidth[$F_LN_NUM]));
	push(@footer, $fnrate);
	push(@footer, shorten_number($fn_total_found, $fwidth[$F_FN_NUM]));
	push(@footer, $brrate);
	push(@footer, shorten_number($br_total_found, $fwidth[$F_BR_NUM]));

	# Print assembled line
	printf($format, @footer);
}


#
# get_common_filename(filename1, filename2)
#
# Check for filename components which are common to FILENAME1 and FILENAME2.
# Upon success, return
#
#   (common, path1, path2)
#
#  or 'undef' in case there are no such parts.
#

sub get_common_filename($$)
{
        my @list1 = split("/", $_[0]);
        my @list2 = split("/", $_[1]);
	my @result;

	# Work in reverse order, i.e. beginning with the filename itself
	while (@list1 && @list2 && ($list1[$#list1] eq $list2[$#list2]))
	{
		unshift(@result, pop(@list1));
		pop(@list2);
	}

	# Did we find any similarities?
	if (scalar(@result) > 0)
	{
	        return (join("/", @result), join("/", @list1),
			join("/", @list2));
	}
	else
	{
		return undef;
	}
}


#
# strip_directories($path, $depth)
#
# Remove DEPTH leading directory levels from PATH.
#

sub strip_directories($$)
{
	my $filename = $_[0];
	my $depth = $_[1];
	my $i;

	if (!defined($depth) || ($depth < 1))
	{
		return $filename;
	}
	for ($i = 0; $i < $depth; $i++)
	{
		$filename =~ s/^[^\/]*\/+(.*)$/$1/;
	}
	return $filename;
}


#
# read_diff(filename)
#
# Read diff output from FILENAME to memory. The diff file has to follow the
# format generated by 'diff -u'. Returns a list of hash references:
#
#   (mapping, path mapping)
#
#   mapping:   filename -> reference to line hash
#   line hash: line number in new file -> corresponding line number in old file
#
#   path mapping:  filename -> old filename
#
# Die in case of error.
#

sub read_diff($)
{
	my $diff_file = $_[0];	# Name of diff file
	my %diff;		# Resulting mapping filename -> line hash
	my %paths;		# Resulting mapping old path  -> new path
	my $mapping;		# Reference to current line hash
	my $line;		# Contents of current line
	my $num_old;		# Current line number in old file
	my $num_new;		# Current line number in new file
	my $file_old;		# Name of old file in diff section
	my $file_new;		# Name of new file in diff section
	my $filename;		# Name of common filename of diff section
	my $in_block = 0;	# Non-zero while we are inside a diff block
	local *HANDLE;		# File handle for reading the diff file

	info("Reading diff $diff_file\n");

	# Check if file exists and is readable
	stat($diff_file);
	if (!(-r _))
	{
		die("ERROR: cannot read file $diff_file!\n");
	}

	# Check if this is really a plain file
	if (!(-f _))
	{
		die("ERROR: not a plain file: $diff_file!\n");
	}

	# Check for .gz extension
	if ($diff_file =~ /\.gz$/)
	{
		# Check for availability of GZIP tool
		system_no_output(1, "gunzip", "-h")
			and die("ERROR: gunzip command not available!\n");

		# Check integrity of compressed file
		system_no_output(1, "gunzip", "-t", $diff_file)
			and die("ERROR: integrity check failed for ".
				"compressed file $diff_file!\n");

		# Open compressed file
		open(HANDLE, "gunzip -c $diff_file|")
			or die("ERROR: cannot start gunzip to decompress ".
			       "file $_[0]!\n");
	}
	else
	{
		# Open decompressed file
		open(HANDLE, $diff_file)
			or die("ERROR: cannot read file $_[0]!\n");
	}

	# Parse diff file line by line
	while (<HANDLE>)
	{
		chomp($_);
		$line = $_;

		foreach ($line)
		{
			# Filename of old file:
			# --- <filename> <date>
			/^--- (\S+)/ && do
			{
				$file_old = strip_directories($1, $strip);
				last;
			};
			# Filename of new file:
			# +++ <filename> <date>
			/^\+\+\+ (\S+)/ && do
			{
				# Add last file to resulting hash
				if ($filename)
				{
					my %new_hash;
					$diff{$filename} = $mapping;
					$mapping = \%new_hash;
				}
				$file_new = strip_directories($1, $strip);
				$filename = $file_old;
				$paths{$filename} = $file_new;
				$num_old = 1;
				$num_new = 1;
				last;
			};
			# Start of diff block:
			# @@ -old_start,old_num, +new_start,new_num @@
			/^\@\@\s+-(\d+),(\d+)\s+\+(\d+),(\d+)\s+\@\@$/ && do
			{
			$in_block = 1;
			while ($num_old < $1)
			{
				$mapping->{$num_new} = $num_old;
				$num_old++;
				$num_new++;
			}
			last;
			};
			# Unchanged line
			# <line starts with blank>
			/^ / && do
			{
				if ($in_block == 0)
				{
					last;
				}
				$mapping->{$num_new} = $num_old;
				$num_old++;
				$num_new++;
				last;
			};
			# Line as seen in old file
			# <line starts with '-'>
			/^-/ && do
			{
				if ($in_block == 0)
				{
					last;
				}
				$num_old++;
				last;
			};
			# Line as seen in new file
			# <line starts with '+'>
			/^\+/ && do
			{
				if ($in_block == 0)
				{
					last;
				}
				$num_new++;
				last;
			};
			# Empty line
			/^$/ && do
			{
				if ($in_block == 0)
				{
					last;
				}
				$mapping->{$num_new} = $num_old;
				$num_old++;
				$num_new++;
				last;
			};
		}
	}

	close(HANDLE);

	# Add final diff file section to resulting hash
	if ($filename)
	{
		$diff{$filename} = $mapping;
	}

	if (!%diff)
	{
		die("ERROR: no valid diff data found in $diff_file!\n".
		    "Make sure to use 'diff -u' when generating the diff ".
		    "file.\n");
	}
	return (\%diff, \%paths);
}


#
# apply_diff($count_data, $line_hash)
#
# Transform count data using a mapping of lines:
#
#   $count_data: reference to hash: line number -> data
#   $line_hash:  reference to hash: line number new -> line number old
#
# Return a reference to transformed count data.
#

sub apply_diff($$)
{
	my $count_data = $_[0];	# Reference to data hash: line -> hash
	my $line_hash = $_[1];	# Reference to line hash: new line -> old line
	my %result;		# Resulting hash
	my $last_new = 0;	# Last new line number found in line hash
	my $last_old = 0;	# Last old line number found in line hash

	# Iterate all new line numbers found in the diff
	foreach (sort({$a <=> $b} keys(%{$line_hash})))
	{
		$last_new = $_;
		$last_old = $line_hash->{$last_new};

		# Is there data associated with the corresponding old line?
		if (defined($count_data->{$line_hash->{$_}}))
		{
			# Copy data to new hash with a new line number
			$result{$_} = $count_data->{$line_hash->{$_}};
		}
	}
	# Transform all other lines which come after the last diff entry
	foreach (sort({$a <=> $b} keys(%{$count_data})))
	{
		if ($_ <= $last_old)
		{
			# Skip lines which were covered by line hash
			next;
		}
		# Copy data to new hash with an offset
		$result{$_ + ($last_new - $last_old)} = $count_data->{$_};
	}

	return \%result;
}


#
# apply_diff_to_brcount(brcount, linedata)
#
# Adjust line numbers of branch coverage data according to linedata.
#

sub apply_diff_to_brcount($$)
{
	my ($brcount, $linedata) = @_;
	my $db;

	# Convert brcount to db format
	$db = brcount_to_db($brcount);
	# Apply diff to db format
	$db = apply_diff($db, $linedata);
	# Convert db format back to brcount format
	($brcount) = db_to_brcount($db);

	return $brcount;
}


#
# get_hash_max(hash_ref)
#
# Return the highest integer key from hash.
#

sub get_hash_max($)
{
	my ($hash) = @_;
	my $max;

	foreach (keys(%{$hash})) {
		if (!defined($max)) {
			$max = $_;
		} elsif ($hash->{$_} > $max) {
			$max = $_;
		}
	}
	return $max;
}

sub get_hash_reverse($)
{
	my ($hash) = @_;
	my %result;

	foreach (keys(%{$hash})) {
		$result{$hash->{$_}} = $_;
	}

	return \%result;
}

#
# apply_diff_to_funcdata(funcdata, line_hash)
#

sub apply_diff_to_funcdata($$)
{
	my ($funcdata, $linedata) = @_;
	my $last_new = get_hash_max($linedata);
	my $last_old = $linedata->{$last_new};
	my $func;
	my %result;
	my $line_diff = get_hash_reverse($linedata);

	foreach $func (keys(%{$funcdata})) {
		my $line = $funcdata->{$func};

		if (defined($line_diff->{$line})) {
			$result{$func} = $line_diff->{$line};
		} elsif ($line > $last_old) {
			$result{$func} = $line + $last_new - $last_old;
		}
	}

	return \%result;
}


#
# get_line_hash($filename, $diff_data, $path_data)
#
# Find line hash in DIFF_DATA which matches FILENAME. On success, return list
# line hash. or undef in case of no match. Die if more than one line hashes in
# DIFF_DATA match.
#

sub get_line_hash($$$)
{
	my $filename = $_[0];
	my $diff_data = $_[1];
	my $path_data = $_[2];
	my $conversion;
	my $old_path;
	my $new_path;
	my $diff_name;
	my $common;
	my $old_depth;
	my $new_depth;

	# Remove trailing slash from diff path
	$diff_path =~ s/\/$//;
	foreach (keys(%{$diff_data}))
	{
		my $sep = "";

		$sep = '/' if (!/^\//);

		# Try to match diff filename with filename
		if ($filename =~ /^\Q$diff_path$sep$_\E$/)
		{
			if ($diff_name)
			{
				# Two files match, choose the more specific one
				# (the one with more path components)
				$old_depth = ($diff_name =~ tr/\///);
				$new_depth = (tr/\///);
				if ($old_depth == $new_depth)
				{
					die("ERROR: diff file contains ".
					    "ambiguous entries for ".
					    "$filename\n");
				}
				elsif ($new_depth > $old_depth)
				{
					$diff_name = $_;
				}
			}
			else
			{
				$diff_name = $_;
			}
		};
	}
	if ($diff_name)
	{
		# Get converted path
		if ($filename =~ /^(.*)$diff_name$/)
		{
			($common, $old_path, $new_path) =
				get_common_filename($filename,
					$1.$path_data->{$diff_name});
		}
		return ($diff_data->{$diff_name}, $old_path, $new_path);
	}
	else
	{
		return undef;
	}
}


#
# convert_paths(trace_data, path_conversion_data)
#
# Rename all paths in TRACE_DATA which show up in PATH_CONVERSION_DATA.
#

sub convert_paths($$)
{
	my $trace_data = $_[0];
	my $path_conversion_data = $_[1];
	my $filename;
	my $new_path;

	if (scalar(keys(%{$path_conversion_data})) == 0)
	{
		info("No path conversion data available.\n");
		return;
	}

	# Expand path conversion list
	foreach $filename (keys(%{$path_conversion_data}))
	{
		$new_path = $path_conversion_data->{$filename};
		while (($filename =~ s/^(.*)\/[^\/]+$/$1/) &&
		       ($new_path =~ s/^(.*)\/[^\/]+$/$1/) &&
		       ($filename ne $new_path))
		{
			$path_conversion_data->{$filename} = $new_path;
		}
	}

	# Adjust paths
	FILENAME: foreach $filename (keys(%{$trace_data}))
	{
		# Find a path in our conversion table that matches, starting
		# with the longest path
		foreach (sort({length($b) <=> length($a)}
			      keys(%{$path_conversion_data})))
		{
			# Is this path a prefix of our filename?
			if (!($filename =~ /^$_(.*)$/))
			{
				next;
			}
			$new_path = $path_conversion_data->{$_}.$1;

			# Make sure not to overwrite an existing entry under
			# that path name
			if ($trace_data->{$new_path})
			{
				# Need to combine entries
				$trace_data->{$new_path} =
					combine_info_entries(
						$trace_data->{$filename},
						$trace_data->{$new_path},
						$filename);
			}
			else
			{
				# Simply rename entry
				$trace_data->{$new_path} =
					$trace_data->{$filename};
			}
			delete($trace_data->{$filename});
			next FILENAME;
		}
		info("No conversion available for filename $filename\n");
	}
}

#
# sub adjust_fncdata(funcdata, testfncdata, sumfnccount)
#
# Remove function call count data from testfncdata and sumfnccount which
# is no longer present in funcdata.
#

sub adjust_fncdata($$$)
{
	my ($funcdata, $testfncdata, $sumfnccount) = @_;
	my $testname;
	my $func;
	my $f_found;
	my $f_hit;

	# Remove count data in testfncdata for functions which are no longer
	# in funcdata
	foreach $testname (%{$testfncdata}) {
		my $fnccount = $testfncdata->{$testname};

		foreach $func (%{$fnccount}) {
			if (!defined($funcdata->{$func})) {
				delete($fnccount->{$func});
			}
		}
	}
	# Remove count data in sumfnccount for functions which are no longer
	# in funcdata
	foreach $func (%{$sumfnccount}) {
		if (!defined($funcdata->{$func})) {
			delete($sumfnccount->{$func});
		}
	}
}

#
# get_func_found_and_hit(sumfnccount)
#
# Return (f_found, f_hit) for sumfnccount
#

sub get_func_found_and_hit($)
{
	my ($sumfnccount) = @_;
	my $function;
	my $f_found;
	my $f_hit;

	$f_found = scalar(keys(%{$sumfnccount}));
	$f_hit = 0;
	foreach $function (keys(%{$sumfnccount})) {
		if ($sumfnccount->{$function} > 0) {
			$f_hit++;
		}
	}
	return ($f_found, $f_hit);
}

#
# diff()
#

sub diff()
{
	my $trace_data = read_info_file($diff);
	my $diff_data;
	my $path_data;
	my $old_path;
	my $new_path;
	my %path_conversion_data;
	my $filename;
	my $line_hash;
	my $new_name;
	my $entry;
	my $testdata;
	my $testname;
	my $sumcount;
	my $funcdata;
	my $checkdata;
	my $testfncdata;
	my $sumfnccount;
	my $testbrdata;
	my $sumbrcount;
	my $found;
	my $hit;
	my $f_found;
	my $f_hit;
	my $br_found;
	my $br_hit;
	my $converted = 0;
	my $unchanged = 0;
	my @result;
	local *INFO_HANDLE;

	($diff_data, $path_data) = read_diff($ARGV[0]);

        foreach $filename (sort(keys(%{$trace_data})))
        {
		# Find a diff section corresponding to this file
		($line_hash, $old_path, $new_path) =
			get_line_hash($filename, $diff_data, $path_data);
		if (!$line_hash)
		{
			# There's no diff section for this file
			$unchanged++;
			next;
		}
		$converted++;
		if ($old_path && $new_path && ($old_path ne $new_path))
		{
			$path_conversion_data{$old_path} = $new_path;
		}
		# Check for deleted files
		if (scalar(keys(%{$line_hash})) == 0)
		{
			info("Removing $filename\n");
			delete($trace_data->{$filename});
			next;
		}
		info("Converting $filename\n");
		$entry = $trace_data->{$filename};
		($testdata, $sumcount, $funcdata, $checkdata, $testfncdata,
		 $sumfnccount, $testbrdata, $sumbrcount) =
			get_info_entry($entry);
		# Convert test data
		foreach $testname (keys(%{$testdata}))
		{
			# Adjust line numbers of line coverage data
			$testdata->{$testname} =
				apply_diff($testdata->{$testname}, $line_hash);
			# Adjust line numbers of branch coverage data
			$testbrdata->{$testname} =
				apply_diff_to_brcount($testbrdata->{$testname},
						      $line_hash);
			# Remove empty sets of test data
			if (scalar(keys(%{$testdata->{$testname}})) == 0)
			{
				delete($testdata->{$testname});
				delete($testfncdata->{$testname});
				delete($testbrdata->{$testname});
			}
		}
		# Rename test data to indicate conversion
		foreach $testname (keys(%{$testdata}))
		{
			# Skip testnames which already contain an extension
			if ($testname =~ /,[^,]+$/)
			{
				next;
			}
			# Check for name conflict
			if (defined($testdata->{$testname.",diff"}))
			{
				# Add counts
				($testdata->{$testname}) = add_counts(
					$testdata->{$testname},
					$testdata->{$testname.",diff"});
				delete($testdata->{$testname.",diff"});
				# Add function call counts
				($testfncdata->{$testname}) = add_fnccount(
					$testfncdata->{$testname},
					$testfncdata->{$testname.",diff"});
				delete($testfncdata->{$testname.",diff"});
				# Add branch counts
				($testbrdata->{$testname}) = combine_brcount(
					$testbrdata->{$testname},
					$testbrdata->{$testname.",diff"},
					$BR_ADD);
				delete($testbrdata->{$testname.",diff"});
			}
			# Move test data to new testname
			$testdata->{$testname.",diff"} = $testdata->{$testname};
			delete($testdata->{$testname});
			# Move function call count data to new testname
			$testfncdata->{$testname.",diff"} =
				$testfncdata->{$testname};
			delete($testfncdata->{$testname});
			# Move branch count data to new testname
			$testbrdata->{$testname.",diff"} =
				$testbrdata->{$testname};
			delete($testbrdata->{$testname});
		}
		# Convert summary of test data
		$sumcount = apply_diff($sumcount, $line_hash);
		# Convert function data
		$funcdata = apply_diff_to_funcdata($funcdata, $line_hash);
		# Convert branch coverage data
		$sumbrcount = apply_diff_to_brcount($sumbrcount, $line_hash);
		# Update found/hit numbers
		# Convert checksum data
		$checkdata = apply_diff($checkdata, $line_hash);
		# Convert function call count data
		adjust_fncdata($funcdata, $testfncdata, $sumfnccount);
		($f_found, $f_hit) = get_func_found_and_hit($sumfnccount);
		($br_found, $br_hit) = get_br_found_and_hit($sumbrcount);
		# Update found/hit numbers
		$found = 0;
		$hit = 0;
		foreach (keys(%{$sumcount}))
		{
			$found++;
			if ($sumcount->{$_} > 0)
			{
				$hit++;
			}
		}
		if ($found > 0)
		{
			# Store converted entry
			set_info_entry($entry, $testdata, $sumcount, $funcdata,
				       $checkdata, $testfncdata, $sumfnccount,
				       $testbrdata, $sumbrcount, $found, $hit,
				       $f_found, $f_hit, $br_found, $br_hit);
		}
		else
		{
			# Remove empty data set
			delete($trace_data->{$filename});
		}
        }

	# Convert filenames as well if requested
	if ($convert_filenames)
	{
		convert_paths($trace_data, \%path_conversion_data);
	}

	info("$converted entr".($converted != 1 ? "ies" : "y")." converted, ".
	     "$unchanged entr".($unchanged != 1 ? "ies" : "y")." left ".
	     "unchanged.\n");

	# Write data
	if ($to_file)
	{
		info("Writing data to $output_filename\n");
		open(INFO_HANDLE, ">$output_filename")
			or die("ERROR: cannot write to $output_filename!\n");
		@result = write_info_file(*INFO_HANDLE, $trace_data);
		close(*INFO_HANDLE);
	}
	else
	{
		@result = write_info_file(*STDOUT, $trace_data);
	}

	return @result;
}


#
# system_no_output(mode, parameters)
#
# Call an external program using PARAMETERS while suppressing depending on
# the value of MODE:
#
#   MODE & 1: suppress STDOUT
#   MODE & 2: suppress STDERR
#
# Return 0 on success, non-zero otherwise.
#

sub system_no_output($@)
{
	my $mode = shift;
	my $result;
	local *OLD_STDERR;
	local *OLD_STDOUT;

	# Save old stdout and stderr handles
	($mode & 1) && open(OLD_STDOUT, ">>&STDOUT");
	($mode & 2) && open(OLD_STDERR, ">>&STDERR");

	# Redirect to /dev/null
	($mode & 1) && open(STDOUT, ">/dev/null");
	($mode & 2) && open(STDERR, ">/dev/null");
 
	system(@_);
	$result = $?;

	# Close redirected handles
	($mode & 1) && close(STDOUT);
	($mode & 2) && close(STDERR);

	# Restore old handles
	($mode & 1) && open(STDOUT, ">>&OLD_STDOUT");
	($mode & 2) && open(STDERR, ">>&OLD_STDERR");
 
	return $result;
}


#
# read_config(filename)
#
# Read configuration file FILENAME and return a reference to a hash containing
# all valid key=value pairs found.
#

sub read_config($)
{
	my $filename = $_[0];
	my %result;
	my $key;
	my $value;
	local *HANDLE;

	if (!open(HANDLE, "<$filename"))
	{
		warn("WARNING: cannot read configuration file $filename\n");
		return undef;
	}
	while (<HANDLE>)
	{
		chomp;
		# Skip comments
		s/#.*//;
		# Remove leading blanks
		s/^\s+//;
		# Remove trailing blanks
		s/\s+$//;
		next unless length;
		($key, $value) = split(/\s*=\s*/, $_, 2);
		if (defined($key) && defined($value))
		{
			$result{$key} = $value;
		}
		else
		{
			warn("WARNING: malformed statement in line $. ".
			     "of configuration file $filename\n");
		}
	}
	close(HANDLE);
	return \%result;
}


#
# apply_config(REF)
#
# REF is a reference to a hash containing the following mapping:
#
#   key_string => var_ref
#
# where KEY_STRING is a keyword and VAR_REF is a reference to an associated
# variable. If the global configuration hash CONFIG contains a value for
# keyword KEY_STRING, VAR_REF will be assigned the value for that keyword. 
#

sub apply_config($)
{
	my $ref = $_[0];

	foreach (keys(%{$ref}))
	{
		if (defined($config->{$_}))
		{
			${$ref->{$_}} = $config->{$_};
		}
	}
}

sub warn_handler($)
{
	my ($msg) = @_;

	temp_cleanup();
	warn("$tool_name: $msg");
}

sub die_handler($)
{
	my ($msg) = @_;

	temp_cleanup();
	die("$tool_name: $msg");
}

sub abort_handler($)
{
	temp_cleanup();
	exit(1);
}

sub temp_cleanup()
{
	if (@temp_dirs) {
		info("Removing temporary directories.\n");
		foreach (@temp_dirs) {
			rmtree($_);
		}
		@temp_dirs = ();
	}
}

sub setup_gkv_sys()
{
	system_no_output(3, "mount", "-t", "debugfs", "nodev",
			 "/sys/kernel/debug");
}

sub setup_gkv_proc()
{
	if (system_no_output(3, "modprobe", "gcov_proc")) {
		system_no_output(3, "modprobe", "gcov_prof");
	}
}

sub check_gkv_sys($)
{
	my ($dir) = @_;

	if (-e "$dir/reset") {
		return 1;
	}
	return 0;
}

sub check_gkv_proc($)
{
	my ($dir) = @_;

	if (-e "$dir/vmlinux") {
		return 1;
	}
	return 0;
}

sub setup_gkv()
{
	my $dir;
	my $sys_dir = "/sys/kernel/debug/gcov";
	my $proc_dir = "/proc/gcov";
	my @todo;

	if (!defined($gcov_dir)) {
		info("Auto-detecting gcov kernel support.\n");
		@todo = ( "cs", "cp", "ss", "cs", "sp", "cp" );
	} elsif ($gcov_dir =~ /proc/) {
		info("Checking gcov kernel support at $gcov_dir ".
		     "(user-specified).\n");
		@todo = ( "cp", "sp", "cp", "cs", "ss", "cs");
	} else {
		info("Checking gcov kernel support at $gcov_dir ".
		     "(user-specified).\n");
		@todo = ( "cs", "ss", "cs", "cp", "sp", "cp", );
	}
	foreach (@todo) {
		if ($_ eq "cs") {
			# Check /sys
			$dir = defined($gcov_dir) ? $gcov_dir : $sys_dir;
			if (check_gkv_sys($dir)) {
				info("Found ".$GKV_NAME[$GKV_SYS]." gcov ".
				     "kernel support at $dir\n");
				return ($GKV_SYS, $dir);
			}
		} elsif ($_ eq "cp") {
			# Check /proc
			$dir = defined($gcov_dir) ? $gcov_dir : $proc_dir;
			if (check_gkv_proc($dir)) {
				info("Found ".$GKV_NAME[$GKV_PROC]." gcov ".
				     "kernel support at $dir\n");
				return ($GKV_PROC, $dir);
			}
		} elsif ($_ eq "ss") {
			# Setup /sys
			setup_gkv_sys();
		} elsif ($_ eq "sp") {
			# Setup /proc
			setup_gkv_proc();
		}
	}
	if (defined($gcov_dir)) {
		die("ERROR: could not find gcov kernel data at $gcov_dir\n");
	} else {
		die("ERROR: no gcov kernel data found\n");
	}
}


#
# get_overall_line(found, hit, name_singular, name_plural)
#
# Return a string containing overall information for the specified
# found/hit data.
#

sub get_overall_line($$$$)
{
	my ($found, $hit, $name_sn, $name_pl) = @_;
	my $name;

	return "no data found" if (!defined($found) || $found == 0);
	$name = ($found == 1) ? $name_sn : $name_pl;
	return sprintf("%.1f%% (%d of %d %s)", $hit * 100 / $found, $hit,
		       $found, $name);
}


#
# print_overall_rate(ln_do, ln_found, ln_hit, fn_do, fn_found, fn_hit, br_do
#                    br_found, br_hit)
#
# Print overall coverage rates for the specified coverage types.
#

sub print_overall_rate($$$$$$$$$)
{
	my ($ln_do, $ln_found, $ln_hit, $fn_do, $fn_found, $fn_hit,
	    $br_do, $br_found, $br_hit) = @_;

	info("Overall coverage rate:\n");
	info("  lines......: %s\n",
	     get_overall_line($ln_found, $ln_hit, "line", "lines"))
		if ($ln_do);
	info("  functions..: %s\n",
	     get_overall_line($fn_found, $fn_hit, "function", "functions"))
		if ($fn_do);
	info("  branches...: %s\n",
	     get_overall_line($br_found, $br_hit, "branch", "branches"))
		if ($br_do);
}
