# Supplementary material for: An empirical evaluation of link quality utilization in ETX routing for VANETs
Source: PeerJ Comput Sci. 2024 Sep 6;10:e2259. doi: 10.7717/peerj-cs.2259 (PMC11419655; doi:10.7717/peerj-cs.2259)
Supplement: Supplemental Information 1 [file peerj-cs-10-2259-s001.bz2 › ns-allinone-3.29/ns-3.29/utils/lcov/genhtml]

#!/usr/bin/perl -w
#
#   Copyright (c) International Business Machines  Corp., 2002,2010
#
#   This program is free software;  you can redistribute it and/or modify
#   it under the terms of the GNU General Public License as published by
#   the Free Software Foundation; either version 2 of the License, or (at
#   your option) any later version.
#
#   This program is distributed in the hope that it will be useful, but
#   WITHOUT ANY WARRANTY;  without even the implied warranty of
#   MERCHANTABILITY or FITNESS FOR A PARTICULAR PURPOSE.  See the GNU
#   General Public License for more details. 
#
#   You should have received a copy of the GNU General Public License
#   along with this program;  if not, write to the Free Software
#   Foundation, Inc., 59 Temple Place, Suite 330, Boston, MA 02111-1307 USA
#
#
# genhtml
#
#   This script generates HTML output from .info files as created by the
#   geninfo script. Call it with --help and refer to the genhtml man page
#   to get information on usage and available options.
#
#
# History:
#   2002-08-23 created by Peter Oberparleiter <Peter.Oberparleiter@de.ibm.com>
#                         IBM Lab Boeblingen
#        based on code by Manoj Iyer <manjo@mail.utexas.edu> and
#                         Megan Bock <mbock@us.ibm.com>
#                         IBM Austin
#   2002-08-27 / Peter Oberparleiter: implemented frame view
#   2002-08-29 / Peter Oberparleiter: implemented test description filtering
#                so that by default only descriptions for test cases which
#                actually hit some source lines are kept
#   2002-09-05 / Peter Oberparleiter: implemented --no-sourceview
#   2002-09-05 / Mike Kobler: One of my source file paths includes a "+" in
#                the directory name.  I found that genhtml.pl died when it
#                encountered it. I was able to fix the problem by modifying
#                the string with the escape character before parsing it.
#   2002-10-26 / Peter Oberparleiter: implemented --num-spaces
#   2003-04-07 / Peter Oberparleiter: fixed bug which resulted in an error
#                when trying to combine .info files containing data without
#                a test name
#   2003-04-10 / Peter Oberparleiter: extended fix by Mike to also cover
#                other special characters
#   2003-04-30 / Peter Oberparleiter: made info write to STDERR, not STDOUT
#   2003-07-10 / Peter Oberparleiter: added line checksum support
#   2004-08-09 / Peter Oberparleiter: added configuration file support
#   2005-03-04 / Cal Pierog: added legend to HTML output, fixed coloring of
#                "good coverage" background
#   2006-03-18 / Marcus Boerger: added --custom-intro, --custom-outro and
#                overwrite --no-prefix if --prefix is present
#   2006-03-20 / Peter Oberparleiter: changes to custom_* function (rename
#                to html_prolog/_epilog, minor modifications to implementation),
#                changed prefix/noprefix handling to be consistent with current
#                logic
#   2006-03-20 / Peter Oberparleiter: added --html-extension option
#   2008-07-14 / Tom Zoerner: added --function-coverage command line option;
#                added function table to source file page
#   2008-08-13 / Peter Oberparleiter: modified function coverage
#                implementation (now enabled per default),
#                introduced sorting option (enabled per default)
#

use strict;
use File::Basename; 
use Getopt::Long;
use Digest::MD5 qw(md5_base64);


# Global constants
our $title		= "LCOV - code coverage report";
our $lcov_version	= 'LCOV version 1.9';
our $lcov_url		= "http://ltp.sourceforge.net/coverage/lcov.php";
our $tool_name		= basename($0);

# Specify coverage rate limits (in %) for classifying file entries
# HI:   $hi_limit <= rate <= 100          graph color: green
# MED: $med_limit <= rate <  $hi_limit    graph color: orange
# LO:          0  <= rate <  $med_limit   graph color: red

# For line coverage/all coverage types if not specified
our $hi_limit = 90;
our $med_limit = 75;

# For function coverage
our $fn_hi_limit;
our $fn_med_limit;

# For branch coverage
our $br_hi_limit;
our $br_med_limit;

# Width of overview image
our $overview_width = 80;

# Resolution of overview navigation: this number specifies the maximum
# difference in lines between the position a user selected from the overview
# and the position the source code window is scrolled to.
our $nav_resolution = 4;

# Clicking a line in the overview image should show the source code view at
# a position a bit further up so that the requested line is not the first
# line in the window. This number specifies that offset in lines.
our $nav_offset = 10;

# Clicking on a function name should show the source code at a position a
# few lines before the first line of code of that function. This number
# specifies that offset in lines.
our $func_offset = 2;

our $overview_title = "top level";

# Width for line coverage information in the source code view
our $line_field_width = 12;

# Width for branch coverage information in the source code view
our $br_field_width = 16;

# Internal Constants

# Header types
our $HDR_DIR		= 0;
our $HDR_FILE		= 1;
our $HDR_SOURCE		= 2;
our $HDR_TESTDESC	= 3;
our $HDR_FUNC		= 4;

# Sort types
our $SORT_FILE		= 0;
our $SORT_LINE		= 1;
our $SORT_FUNC		= 2;
our $SORT_BRANCH	= 3;

# Fileview heading types
our $HEAD_NO_DETAIL	= 1;
our $HEAD_DETAIL_HIDDEN	= 2;
our $HEAD_DETAIL_SHOWN	= 3;

# Offsets for storing branch coverage data in vectors
our $BR_BLOCK		= 0;
our $BR_BRANCH		= 1;
our $BR_TAKEN		= 2;
our $BR_VEC_ENTRIES	= 3;
our $BR_VEC_WIDTH	= 32;

# Additional offsets used when converting branch coverage data to HTML
our $BR_LEN	= 3;
our $BR_OPEN	= 4;
our $BR_CLOSE	= 5;

# Branch data combination types
our $BR_SUB = 0;
our $BR_ADD = 1;

# Data related prototypes
sub print_usage(*);
sub gen_html();
sub html_create($$);
sub process_dir($);
sub process_file($$$);
sub info(@);
sub read_info_file($);
sub get_info_entry($);
sub set_info_entry($$$$$$$$$;$$$$$$);
sub get_prefix(@);
sub shorten_prefix($);
sub get_dir_list(@);
sub get_relative_base_path($);
sub read_testfile($);
sub get_date_string();
sub create_sub_dir($);
sub subtract_counts($$);
sub add_counts($$);
sub apply_baseline($$);
sub remove_unused_descriptions();
sub get_found_and_hit($);
sub get_affecting_tests($$$);
sub combine_info_files($$);
sub merge_checksums($$$);
sub combine_info_entries($$$);
sub apply_prefix($$);
sub system_no_output($@);
sub read_config($);
sub apply_config($);
sub get_html_prolog($);
sub get_html_epilog($);
sub write_dir_page($$$$$$$$$$$$$$$$$);
sub classify_rate($$$$);
sub br_taken_add($$);
sub br_taken_sub($$);
sub br_ivec_len($);
sub br_ivec_get($$);
sub br_ivec_push($$$$);
sub combine_brcount($$$);
sub get_br_found_and_hit($);
sub warn_handler($);
sub die_handler($);


# HTML related prototypes
sub escape_html($);
sub get_bar_graph_code($$$);

sub write_png_files();
sub write_htaccess_file();
sub write_css_file();
sub write_description_file($$$$$$$);
sub write_function_table(*$$$$$$$$$$);

sub write_html(*$);
sub write_html_prolog(*$$);
sub write_html_epilog(*$;$);

sub write_header(*$$$$$$$$$$);
sub write_header_prolog(*$);
sub write_header_line(*@);
sub write_header_epilog(*$);

sub write_file_table(*$$$$$$$);
sub write_file_table_prolog(*$@);
sub write_file_table_entry(*$$$@);
sub write_file_table_detail_entry(*$@);
sub write_file_table_epilog(*);

sub write_test_table_prolog(*$);
sub write_test_table_entry(*$$);
sub write_test_table_epilog(*);

sub write_source($$$$$$$);
sub write_source_prolog(*);
sub write_source_line(*$$$$$$);
sub write_source_epilog(*);

sub write_frameset(*$$$);
sub write_overview_line(*$$$);
sub write_overview(*$$$$);

# External prototype (defined in genpng)
sub gen_png($$$@);


# Global variables & initialization
our %info_data;		# Hash containing all data from .info file
our $dir_prefix;	# Prefix to remove from all sub directories
our %test_description;	# Hash containing test descriptions if available
our $date = get_date_string();

our @info_filenames;	# List of .info files to use as data source
our $test_title;	# Title for output as written to each page header
our $output_directory;	# Name of directory in which to store output
our $base_filename;	# Optional name of file containing baseline data
our $desc_filename;	# Name of file containing test descriptions
our $css_filename;	# Optional name of external stylesheet file to use
our $quiet;		# If set, suppress information messages
our $help;		# Help option flag
our $version;		# Version option flag
our $show_details;	# If set, generate detailed directory view
our $no_prefix;		# If set, do not remove filename prefix
our $func_coverage = 1;	# If set, generate function coverage statistics
our $no_func_coverage;	# Disable func_coverage
our $br_coverage = 1;	# If set, generate branch coverage statistics
our $no_br_coverage;	# Disable br_coverage
our $sort = 1;		# If set, provide directory listings with sorted entries
our $no_sort;		# Disable sort
our $frames;		# If set, use frames for source code view
our $keep_descriptions;	# If set, do not remove unused test case descriptions
our $no_sourceview;	# If set, do not create a source code view for each file
our $highlight;		# If set, highlight lines covered by converted data only
our $legend;		# If set, include legend in output
our $tab_size = 8;	# Number of spaces to use in place of tab
our $config;		# Configuration file contents
our $html_prolog_file;	# Custom HTML prolog file (up to and including <body>)
our $html_epilog_file;	# Custom HTML epilog file (from </body> onwards)
our $html_prolog;	# Actual HTML prolog
our $html_epilog;	# Actual HTML epilog
our $html_ext = "html";	# Extension for generated HTML files
our $html_gzip = 0;	# Compress with gzip
our $demangle_cpp = 0;	# Demangle C++ function names
our @fileview_sortlist;
our @fileview_sortname = ("", "-sort-l", "-sort-f", "-sort-b");
our @funcview_sortlist;
our @rate_name = ("Lo", "Med", "Hi");
our @rate_png = ("ruby.png", "amber.png", "emerald.png");

our $cwd = `pwd`;	# Current working directory
chomp($cwd);
our $tool_dir = dirname($0);	# Directory where genhtml tool is installed


#
# Code entry point
#

$SIG{__WARN__} = \&warn_handler;
$SIG{__DIE__} = \&die_handler;

# Prettify version string
$lcov_version =~ s/\$\s*Revision\s*:?\s*(\S+)\s*\$/$1/;

# Add current working directory if $tool_dir is not already an absolute path
if (! ($tool_dir =~ /^\/(.*)$/))
{
	$tool_dir = "$cwd/$tool_dir";
}

# Read configuration file if available
if (defined($ENV{"HOME"}) && (-r $ENV{"HOME"}."/.lcovrc"))
{
	$config = read_config($ENV{"HOME"}."/.lcovrc");
}
elsif (-r "/etc/lcovrc")
{
	$config = read_config("/etc/lcovrc");
}

if ($config)
{
	# Copy configuration file values to variables
	apply_config({
		"genhtml_css_file"		=> \$css_filename,
		"genhtml_hi_limit"		=> \$hi_limit,
		"genhtml_med_limit"		=> \$med_limit,
		"genhtml_line_field_width"	=> \$line_field_width,
		"genhtml_overview_width"	=> \$overview_width,
		"genhtml_nav_resolution"	=> \$nav_resolution,
		"genhtml_nav_offset"		=> \$nav_offset,
		"genhtml_keep_descriptions"	=> \$keep_descriptions,
		"genhtml_no_prefix"		=> \$no_prefix,
		"genhtml_no_source"		=> \$no_sourceview,
		"genhtml_num_spaces"		=> \$tab_size,
		"genhtml_highlight"		=> \$highlight,
		"genhtml_legend"		=> \$legend,
		"genhtml_html_prolog"		=> \$html_prolog_file,
		"genhtml_html_epilog"		=> \$html_epilog_file,
		"genhtml_html_extension"	=> \$html_ext,
		"genhtml_html_gzip"		=> \$html_gzip,
		"genhtml_function_hi_limit"	=> \$fn_hi_limit,
		"genhtml_function_med_limit"	=> \$fn_med_limit,
		"genhtml_function_coverage"	=> \$func_coverage,
		"genhtml_branch_hi_limit"	=> \$br_hi_limit,
		"genhtml_branch_med_limit"	=> \$br_med_limit,
		"genhtml_branch_coverage"	=> \$br_coverage,
		"genhtml_branch_field_width"	=> \$br_field_width,
		"genhtml_sort"			=> \$sort,
		});
}

# Copy limit values if not specified
$fn_hi_limit	= $hi_limit if (!defined($fn_hi_limit));
$fn_med_limit	= $med_limit if (!defined($fn_med_limit));
$br_hi_limit	= $hi_limit if (!defined($br_hi_limit));
$br_med_limit	= $med_limit if (!defined($br_med_limit));

# Parse command line options
if (!GetOptions("output-directory|o=s"	=> \$output_directory,
		"title|t=s"		=> \$test_title,
		"description-file|d=s"	=> \$desc_filename,
		"keep-descriptions|k"	=> \$keep_descriptions,
		"css-file|c=s"		=> \$css_filename,
		"baseline-file|b=s"	=> \$base_filename,
		"prefix|p=s"		=> \$dir_prefix,
		"num-spaces=i"		=> \$tab_size,
		"no-prefix"		=> \$no_prefix,
		"no-sourceview"		=> \$no_sourceview,
		"show-details|s"	=> \$show_details,
		"frames|f"		=> \$frames,
		"highlight"		=> \$highlight,
		"legend"		=> \$legend,
		"quiet|q"		=> \$quiet,
		"help|h|?"		=> \$help,
		"version|v"		=> \$version,
		"html-prolog=s"		=> \$html_prolog_file,
		"html-epilog=s"		=> \$html_epilog_file,
		"html-extension=s"	=> \$html_ext,
		"html-gzip"		=> \$html_gzip,
		"function-coverage"	=> \$func_coverage,
		"no-function-coverage"	=> \$no_func_coverage,
		"branch-coverage"	=> \$br_coverage,
		"no-branch-coverage"	=> \$no_br_coverage,
		"sort"			=> \$sort,
		"no-sort"		=> \$no_sort,
		"demangle-cpp"		=> \$demangle_cpp,
		))
{
	print(STDERR "Use $tool_name --help to get usage information\n");
	exit(1);
} else {
	# Merge options
	if ($no_func_coverage) {
		$func_coverage = 0;
	}
	if ($no_br_coverage) {
		$br_coverage = 0;
	}

	# Merge sort options
	if ($no_sort) {
		$sort = 0;
	}
}

@info_filenames = @ARGV;

# Check for help option
if ($help)
{
	print_usage(*STDOUT);
	exit(0);
}

# Check for version option
if ($version)
{
	print("$tool_name: $lcov_version\n");
	exit(0);
}

# Check for info filename
if (!@info_filenames)
{
	die("No filename specified\n".
	    "Use $tool_name --help to get usage information\n");
}

# Generate a title if none is specified
if (!$test_title)
{
	if (scalar(@info_filenames) == 1)
	{
		# Only one filename specified, use it as title
		$test_title = basename($info_filenames[0]);
	}
	else
	{
		# More than one filename specified, used default title
		$test_title = "unnamed";
	}
}

# Make sure css_filename is an absolute path (in case we're changing
# directories)
if ($css_filename)
{
	if (!($css_filename =~ /^\/(.*)$/))
	{
		$css_filename = $cwd."/".$css_filename;
	}
}

# Make sure tab_size is within valid range
if ($tab_size < 1)
{
	print(STDERR "ERROR: invalid number of spaces specified: ".
		     "$tab_size!\n");
	exit(1);
}

# Get HTML prolog and epilog
$html_prolog = get_html_prolog($html_prolog_file);
$html_epilog = get_html_epilog($html_epilog_file);

# Issue a warning if --no-sourceview is enabled together with --frames
if ($no_sourceview && defined($frames))
{
	warn("WARNING: option --frames disabled because --no-sourceview ".
	     "was specified!\n");
	$frames = undef;
}

# Issue a warning if --no-prefix is enabled together with --prefix
if ($no_prefix && defined($dir_prefix))
{
	warn("WARNING: option --prefix disabled because --no-prefix was ".
	     "specified!\n");
	$dir_prefix = undef;
}

@fileview_sortlist = ($SORT_FILE);
@funcview_sortlist = ($SORT_FILE);

if ($sort) {
	push(@fileview_sortlist, $SORT_LINE);
	push(@fileview_sortlist, $SORT_FUNC) if ($func_coverage);
	push(@fileview_sortlist, $SORT_BRANCH) if ($br_coverage);
	push(@funcview_sortlist, $SORT_LINE);
}

if ($frames)
{
	# Include genpng code needed for overview image generation
	do("$tool_dir/genpng");
}

# Ensure that the c++filt tool is available when using --demangle-cpp
if ($demangle_cpp)
{
	if (system_no_output(3, "c++filt", "--version")) {
		die("ERROR: could not find c++filt tool needed for ".
		    "--demangle-cpp\n");
	}
}

# Make sure output_directory exists, create it if necessary
if ($output_directory)
{
	stat($output_directory);

	if (! -e _)
	{
		create_sub_dir($output_directory);
	}
}

# Do something
gen_html();

exit(0);


#
# print_usage(handle)
#
# Print usage information.
#

sub print_usage(*)
{
	local *HANDLE = $_[0];

	print(HANDLE <<END_OF_USAGE);
Usage: $tool_name [OPTIONS] INFOFILE(S)

Create HTML output for coverage data found in INFOFILE. Note that INFOFILE
may also be a list of filenames.

Misc:
  -h, --help                        Print this help, then exit
  -v, --version                     Print version number, then exit
  -q, --quiet                       Do not print progress messages

Operation:
  -o, --output-directory OUTDIR     Write HTML output to OUTDIR
  -s, --show-details                Generate detailed directory view
  -d, --description-file DESCFILE   Read test case descriptions from DESCFILE
  -k, --keep-descriptions           Do not remove unused test descriptions
  -b, --baseline-file BASEFILE      Use BASEFILE as baseline file
  -p, --prefix PREFIX               Remove PREFIX from all directory names
      --no-prefix                   Do not remove prefix from directory names
      --(no-)function-coverage      Enable (disable) function coverage display
      --(no-)branch-coverage        Enable (disable) branch coverage display

HTML output:
  -f, --frames                      Use HTML frames for source code view
  -t, --title TITLE                 Display TITLE in header of all pages
  -c, --css-file CSSFILE            Use external style sheet file CSSFILE
      --no-source                   Do not create source code view
      --num-spaces NUM              Replace tabs with NUM spaces in source view
      --highlight                   Highlight lines with converted-only data
      --legend                      Include color legend in HTML output
      --html-prolog FILE            Use FILE as HTML prolog for generated pages
      --html-epilog FILE            Use FILE as HTML epilog for generated pages
      --html-extension EXT          Use EXT as filename extension for pages
      --html-gzip                   Use gzip to compress HTML
      --(no-)sort                   Enable (disable) sorted coverage views
      --demangle-cpp                Demangle C++ function names

For more information see: $lcov_url
END_OF_USAGE
	;
}


#
# get_rate(found, hit)
#
# Return a relative value for the specified found&hit values
# which is used for sorting the corresponding entries in a
# file list.
#

sub get_rate($$)
{
	my ($found, $hit) = @_;

	if ($found == 0) {
		return 10000;
	}
	return int($hit * 1000 / $found) * 10 + 2 - (1 / $found);
}


#
# get_overall_line(found, hit, name_singular, name_plural)
#
# Return a string containing overall information for the specified
# found/hit data.
#

sub get_overall_line($$$$)
{
	my ($found, $hit, $name_sn, $name_pl) = @_;
	my $name;

	return "no data found" if (!defined($found) || $found == 0);
	$name = ($found == 1) ? $name_sn : $name_pl;
	return sprintf("%.1f%% (%d of %d %s)", $hit * 100 / $found, $hit,
		       $found, $name);
}


#
# print_overall_rate(ln_do, ln_found, ln_hit, fn_do, fn_found, fn_hit, br_do
#                    br_found, br_hit)
#
# Print overall coverage rates for the specified coverage types.
#

sub print_overall_rate($$$$$$$$$)
{
	my ($ln_do, $ln_found, $ln_hit, $fn_do, $fn_found, $fn_hit,
	    $br_do, $br_found, $br_hit) = @_;

	info("Overall coverage rate:\n");
	info("  lines......: %s\n",
	     get_overall_line($ln_found, $ln_hit, "line", "lines"))
		if ($ln_do);
	info("  functions..: %s\n",
	     get_overall_line($fn_found, $fn_hit, "function", "functions"))
		if ($fn_do);
	info("  branches...: %s\n",
	     get_overall_line($br_found, $br_hit, "branch", "branches"))
		if ($br_do);
}


#
# gen_html()
#
# Generate a set of HTML pages from contents of .info file INFO_FILENAME.
# Files will be written to the current directory. If provided, test case
# descriptions will be read from .tests file TEST_FILENAME and included
# in output.
#
# Die on error.
#

sub gen_html()
{
	local *HTML_HANDLE;
	my %overview;
	my %base_data;
	my $lines_found;
	my $lines_hit;
	my $fn_found;
	my $fn_hit;
	my $br_found;
	my $br_hit;
	my $overall_found = 0;
	my $overall_hit = 0;
	my $total_fn_found = 0;
	my $total_fn_hit = 0;
	my $total_br_found = 0;
	my $total_br_hit = 0;
	my $dir_name;
	my $link_name;
	my @dir_list;
	my %new_info;

	# Read in all specified .info files
	foreach (@info_filenames)
	{
		%new_info = %{read_info_file($_)};

		# Combine %new_info with %info_data
		%info_data = %{combine_info_files(\%info_data, \%new_info)};
	}

	info("Found %d entries.\n", scalar(keys(%info_data)));

	# Read and apply baseline data if specified
	if ($base_filename)
	{
		# Read baseline file
		info("Reading baseline file $base_filename\n");
		%base_data = %{read_info_file($base_filename)};
		info("Found %d entries.\n", scalar(keys(%base_data)));

		# Apply baseline
		info("Subtracting baseline data.\n");
		%info_data = %{apply_baseline(\%info_data, \%base_data)};
	}

	@dir_list = get_dir_list(keys(%info_data));

	if ($no_prefix)
	{
		# User requested that we leave filenames alone
		info("User asked not to remove filename prefix\n");
	}
	elsif (!defined($dir_prefix))
	{
		# Get prefix common to most directories in list
		$dir_prefix = get_prefix(@dir_list);

		if ($dir_prefix)
		{
			info("Found common filename prefix \"$dir_prefix\"\n");
		}
		else
		{
			info("No common filename prefix found!\n");
			$no_prefix=1;
		}
	}
	else
	{
		info("Using user-specified filename prefix \"".
		     "$dir_prefix\"\n");
	}

	# Read in test description file if specified
	if ($desc_filename)
	{
		info("Reading test description file $desc_filename\n");
		%test_description = %{read_testfile($desc_filename)};

		# Remove test descriptions which are not referenced
		# from %info_data if user didn't tell us otherwise
		if (!$keep_descriptions)
		{
			remove_unused_descriptions();
		}
	}

	# Change to output directory if specified
	if ($output_directory)
	{
		chdir($output_directory)
			or die("ERROR: cannot change to directory ".
			"$output_directory!\n");
	}

	info("Writing .css and .png files.\n");
	write_css_file();
	write_png_files();

	if ($html_gzip)
	{
		info("Writing .htaccess file.\n");
		write_htaccess_file();
	}

	info("Generating output.\n");

	# Process each subdirectory and collect overview information
	foreach $dir_name (@dir_list)
	{
		($lines_found, $lines_hit, $fn_found, $fn_hit,
		 $br_found, $br_hit)
			= process_dir($dir_name);

		# Remove prefix if applicable
		if (!$no_prefix && $dir_prefix)
		{
			# Match directory names beginning with $dir_prefix
			$dir_name = apply_prefix($dir_name, $dir_prefix);
		}

		# Generate name for directory overview HTML page
		if ($dir_name =~ /^\/(.*)$/)
		{
			$link_name = substr($dir_name, 1)."/index.$html_ext";
		}
		else
		{
			$link_name = $dir_name."/index.$html_ext";
		}

		$overview{$dir_name} = [$lines_found, $lines_hit, $fn_found,
					$fn_hit, $br_found, $br_hit, $link_name,
					get_rate($lines_found, $lines_hit),
					get_rate($fn_found, $fn_hit),
					get_rate($br_found, $br_hit)];
		$overall_found	+= $lines_found;
		$overall_hit	+= $lines_hit;
		$total_fn_found	+= $fn_found;
		$total_fn_hit	+= $fn_hit;
		$total_br_found	+= $br_found;
		$total_br_hit	+= $br_hit;
	}

	# Generate overview page
	info("Writing directory view page.\n");

	# Create sorted pages
	foreach (@fileview_sortlist) {
		write_dir_page($fileview_sortname[$_], ".", "", $test_title,
			       undef, $overall_found, $overall_hit,
			       $total_fn_found, $total_fn_hit, $total_br_found,
			       $total_br_hit, \%overview, {}, {}, {}, 0, $_);
	}

	# Check if there are any test case descriptions to write out
	if (%test_description)
	{
		info("Writing test case description file.\n");
		write_description_file( \%test_description,
					$overall_found, $overall_hit,
					$total_fn_found, $total_fn_hit,
					$total_br_found, $total_br_hit);
	}

	print_overall_rate(1, $overall_found, $overall_hit,
			   $func_coverage, $total_fn_found, $total_fn_hit,
			   $br_coverage, $total_br_found, $total_br_hit);

	chdir($cwd);
}

#
# html_create(handle, filename)
#

sub html_create($$)
{
	my $handle = $_[0];
	my $filename = $_[1];

	if ($html_gzip)
	{
		open($handle, "|gzip -c >$filename")
			or die("ERROR: cannot open $filename for writing ".
			       "(gzip)!\n");
	}
	else
	{
		open($handle, ">$filename")
			or die("ERROR: cannot open $filename for writing!\n");
	}
}

sub write_dir_page($$$$$$$$$$$$$$$$$)
{
	my ($name, $rel_dir, $base_dir, $title, $trunc_dir, $overall_found,
	    $overall_hit, $total_fn_found, $total_fn_hit, $total_br_found,
	    $total_br_hit, $overview, $testhash, $testfnchash, $testbrhash,
	    $view_type, $sort_type) = @_;

	# Generate directory overview page including details
	html_create(*HTML_HANDLE, "$rel_dir/index$name.$html_ext");
	if (!defined($trunc_dir)) {
		$trunc_dir = "";
	}
	write_html_prolog(*HTML_HANDLE, $base_dir, "LCOV - $title$trunc_dir");
	write_header(*HTML_HANDLE, $view_type, $trunc_dir, $rel_dir,
		     $overall_found, $overall_hit, $total_fn_found,
		     $total_fn_hit, $total_br_found, $total_br_hit, $sort_type);
	write_file_table(*HTML_HANDLE, $base_dir, $overview, $testhash,
			 $testfnchash, $testbrhash, $view_type, $sort_type);
	write_html_epilog(*HTML_HANDLE, $base_dir);
	close(*HTML_HANDLE);
}


#
# process_dir(dir_name)
#

sub process_dir($)
{
	my $abs_dir = $_[0];
	my $trunc_dir;
	my $rel_dir = $abs_dir;
	my $base_dir;
	my $filename;
	my %overview;
	my $lines_found;
	my $lines_hit;
	my $fn_found;
	my $fn_hit;
	my $br_found;
	my $br_hit;
	my $overall_found=0;
	my $overall_hit=0;
	my $total_fn_found=0;
	my $total_fn_hit=0;
	my $total_br_found = 0;
	my $total_br_hit = 0;
	my $base_name;
	my $extension;
	my $testdata;
	my %testhash;
	my $testfncdata;
	my %testfnchash;
	my $testbrdata;
	my %testbrhash;
	my @sort_list;
	local *HTML_HANDLE;

	# Remove prefix if applicable
	if (!$no_prefix)
	{
		# Match directory name beginning with $dir_prefix
		$rel_dir = apply_prefix($rel_dir, $dir_prefix);
	}

	$trunc_dir = $rel_dir;

	# Remove leading /
	if ($rel_dir =~ /^\/(.*)$/)
	{
		$rel_dir = substr($rel_dir, 1);
	}

	$base_dir = get_relative_base_path($rel_dir);

	create_sub_dir($rel_dir);

	# Match filenames which specify files in this directory, not including
	# sub-directories
	foreach $filename (grep(/^\Q$abs_dir\E\/[^\/]*$/,keys(%info_data)))
	{
		my $page_link;
		my $func_link;

		($lines_found, $lines_hit, $fn_found, $fn_hit, $br_found,
		 $br_hit, $testdata, $testfncdata, $testbrdata) =
			process_file($trunc_dir, $rel_dir, $filename);

		$base_name = basename($filename);

		if ($no_sourceview) {
			$page_link = "";
		} elsif ($frames) {
			# Link to frameset page
			$page_link = "$base_name.gcov.frameset.$html_ext";
		} else {
			# Link directory to source code view page
			$page_link = "$base_name.gcov.$html_ext";
		}
		$overview{$base_name} = [$lines_found, $lines_hit, $fn_found,
					 $fn_hit, $br_found, $br_hit,
					 $page_link,
					 get_rate($lines_found, $lines_hit),
					 get_rate($fn_found, $fn_hit),
					 get_rate($br_found, $br_hit)];

		$testhash{$base_name} = $testdata;
		$testfnchash{$base_name} = $testfncdata;
		$testbrhash{$base_name} = $testbrdata;

		$overall_found	+= $lines_found;
		$overall_hit	+= $lines_hit;

		$total_fn_found += $fn_found;
		$total_fn_hit   += $fn_hit;

		$total_br_found += $br_found;
		$total_br_hit   += $br_hit;
	}

	# Create sorted pages
	foreach (@fileview_sortlist) {
		# Generate directory overview page (without details)	
		write_dir_page($fileview_sortname[$_], $rel_dir, $base_dir,
			       $test_title, $trunc_dir, $overall_found,
			       $overall_hit, $total_fn_found, $total_fn_hit,
			       $total_br_found, $total_br_hit, \%overview, {},
			       {}, {}, 1, $_);
		if (!$show_details) {
			next;
		}
		# Generate directory overview page including details
		write_dir_page("-detail".$fileview_sortname[$_], $rel_dir,
			       $base_dir, $test_title, $trunc_dir,
			       $overall_found, $overall_hit, $total_fn_found,
			       $total_fn_hit, $total_br_found, $total_br_hit,
			       \%overview, \%testhash, \%testfnchash,
			       \%testbrhash, 1, $_);
	}

	# Calculate resulting line counts
	return ($overall_found, $overall_hit, $total_fn_found, $total_fn_hit,
		$total_br_found, $total_br_hit);
}


#
# get_converted_lines(testdata)
#
# Return hash of line numbers of those lines which were only covered in
# converted data sets.
#

sub get_converted_lines($)
{
	my $testdata = $_[0];
	my $testcount;
	my %converted;
	my %nonconverted;
	my $hash;
	my $testcase;
	my $line;
	my %result;


	# Get a hash containing line numbers with positive counts both for
	# converted and original data sets
	foreach $testcase (keys(%{$testdata}))
	{
		# Check to see if this is a converted data set
		if ($testcase =~ /,diff$/)
		{
			$hash = \%converted;
		}
		else
		{
			$hash = \%nonconverted;
		}

		$testcount = $testdata->{$testcase};
		# Add lines with a positive count to hash
		foreach $line (keys%{$testcount})
		{
			if ($testcount->{$line} > 0)
			{
				$hash->{$line} = 1;
			}
		}
	}

	# Combine both hashes to resulting list
	foreach $line (keys(%converted))
	{
		if (!defined($nonconverted{$line}))
		{
			$result{$line} = 1;
		}
	}

	return \%result;
}


sub write_function_page($$$$$$$$$$$$$$$$$$)
{
	my ($base_dir, $rel_dir, $trunc_dir, $base_name, $title,
	    $lines_found, $lines_hit, $fn_found, $fn_hit, $br_found, $br_hit,
	    $sumcount, $funcdata, $sumfnccount, $testfncdata, $sumbrcount,
	    $testbrdata, $sort_type) = @_;
	my $pagetitle;
	my $filename;

	# Generate function table for this file
	if ($sort_type == 0) {
		$filename = "$rel_dir/$base_name.func.$html_ext";
	} else {
		$filename = "$rel_dir/$base_name.func-sort-c.$html_ext";
	}
	html_create(*HTML_HANDLE, $filename);
	$pagetitle = "LCOV - $title - $trunc_dir/$base_name - functions";
	write_html_prolog(*HTML_HANDLE, $base_dir, $pagetitle);
	write_header(*HTML_HANDLE, 4, "$trunc_dir/$base_name",
		     "$rel_dir/$base_name", $lines_found, $lines_hit,
		     $fn_found, $fn_hit, $br_found, $br_hit, $sort_type);
	write_function_table(*HTML_HANDLE, "$base_name.gcov.$html_ext",
			     $sumcount, $funcdata,
			     $sumfnccount, $testfncdata, $sumbrcount,
			     $testbrdata, $base_name,
			     $base_dir, $sort_type);
	write_html_epilog(*HTML_HANDLE, $base_dir, 1);
	close(*HTML_HANDLE);
}


#
# process_file(trunc_dir, rel_dir, filename)
#

sub process_file($$$)
{
	info("Processing file ".apply_prefix($_[2], $dir_prefix)."\n");

	my $trunc_dir = $_[0];
	my $rel_dir = $_[1];
	my $filename = $_[2];
	my $base_name = basename($filename);
	my $base_dir = get_relative_base_path($rel_dir);
	my $testdata;
	my $testcount;
	my $sumcount;
	my $funcdata;
	my $checkdata;
	my $testfncdata;
	my $sumfnccount;
	my $testbrdata;
	my $sumbrcount;
	my $lines_found;
	my $lines_hit;
	my $fn_found;
	my $fn_hit;
	my $br_found;
	my $br_hit;
	my $converted;
	my @source;
	my $pagetitle;
	local *HTML_HANDLE;

	($testdata, $sumcount, $funcdata, $checkdata, $testfncdata,
	 $sumfnccount, $testbrdata, $sumbrcount, $lines_found, $lines_hit,
	 $fn_found, $fn_hit, $br_found, $br_hit)
		= get_info_entry($info_data{$filename});

	# Return after this point in case user asked us not to generate
	# source code view
	if ($no_sourceview)
	{
		return ($lines_found, $lines_hit, $fn_found, $fn_hit,
			$br_found, $br_hit, $testdata, $testfncdata,
			$testbrdata);
	}

	$converted = get_converted_lines($testdata);
	# Generate source code view for this file
	html_create(*HTML_HANDLE, "$rel_dir/$base_name.gcov.$html_ext");
	$pagetitle = "LCOV - $test_title - $trunc_dir/$base_name";
	write_html_prolog(*HTML_HANDLE, $base_dir, $pagetitle);
	write_header(*HTML_HANDLE, 2, "$trunc_dir/$base_name",
		     "$rel_dir/$base_name", $lines_found, $lines_hit,
		     $fn_found, $fn_hit, $br_found, $br_hit, 0);
	@source = write_source(*HTML_HANDLE, $filename, $sumcount, $checkdata,
			       $converted, $funcdata, $sumbrcount);

	write_html_epilog(*HTML_HANDLE, $base_dir, 1);
	close(*HTML_HANDLE);

	if ($func_coverage) {
		# Create function tables
		foreach (@funcview_sortlist) {
			write_function_page($base_dir, $rel_dir, $trunc_dir,
					    $base_name, $test_title,
					    $lines_found, $lines_hit,
					    $fn_found, $fn_hit, $br_found,
					    $br_hit, $sumcount,
					    $funcdata, $sumfnccount,
					    $testfncdata, $sumbrcount,
					    $testbrdata, $_);
		}
	}

	# Additional files are needed in case of frame output
	if (!$frames)
	{
		return ($lines_found, $lines_hit, $fn_found, $fn_hit,
			$br_found, $br_hit, $testdata, $testfncdata,
			$testbrdata);
	}

	# Create overview png file
	gen_png("$rel_dir/$base_name.gcov.png", $overview_width, $tab_size,
		@source);

	# Create frameset page
	html_create(*HTML_HANDLE,
		    "$rel_dir/$base_name.gcov.frameset.$html_ext");
	write_frameset(*HTML_HANDLE, $base_dir, $base_name, $pagetitle);
	close(*HTML_HANDLE);

	# Write overview frame
	html_create(*HTML_HANDLE,
		    "$rel_dir/$base_name.gcov.overview.$html_ext");
	write_overview(*HTML_HANDLE, $base_dir, $base_name, $pagetitle,
		       scalar(@source));
	close(*HTML_HANDLE);

	return ($lines_found, $lines_hit, $fn_found, $fn_hit, $br_found,
		$br_hit, $testdata, $testfncdata, $testbrdata);
}


#
# read_info_file(info_filename)
#
# Read in the contents of the .info file specified by INFO_FILENAME. Data will
# be returned as a reference to a hash containing the following mappings:
#
# %result: for each filename found in file -> \%data
#
# %data: "test"  -> \%testdata
#        "sum"   -> \%sumcount
#        "func"  -> \%funcdata
#        "found" -> $lines_found (number of instrumented lines found in file)
#	 "hit"   -> $lines_hit (number of executed lines in file)
#        "check" -> \%checkdata
#        "testfnc" -> \%testfncdata
#        "sumfnc"  -> \%sumfnccount
#        "testbr"  -> \%testbrdata
#        "sumbr"   -> \%sumbrcount
#
# %testdata   : name of test affecting this file -> \%testcount
# %testfncdata: name of test affecting this file -> \%testfnccount
# %testbrdata:  name of test affecting this file -> \%testbrcount
#
# %testcount   : line number   -> execution count for a single test
# %testfnccount: function name -> execution count for a single test
# %testbrcount : line number   -> branch coverage data for a single test
# %sumcount    : line number   -> execution count for all tests
# %sumfnccount : function name -> execution count for all tests
# %sumbrcount  : line number   -> branch coverage data for all tests
# %funcdata    : function name -> line number
# %checkdata   : line number   -> checksum of source code line
# $brdata      : vector of items: block, branch, taken
# 
# Note that .info file sections referring to the same file and test name
# will automatically be combined by adding all execution counts.
#
# Note that if INFO_FILENAME ends with ".gz", it is assumed that the file
# is compressed using GZIP. If available, GUNZIP will be used to decompress
# this file.
#
# Die on error.
#

sub read_info_file($)
{
	my $tracefile = $_[0];		# Name of tracefile
	my %result;			# Resulting hash: file -> data
	my $data;			# Data handle for current entry
	my $testdata;			#       "             "
	my $testcount;			#       "             "
	my $sumcount;			#       "             "
	my $funcdata;			#       "             "
	my $checkdata;			#       "             "
	my $testfncdata;
	my $testfnccount;
	my $sumfnccount;
	my $testbrdata;
	my $testbrcount;
	my $sumbrcount;
	my $line;			# Current line read from .info file
	my $testname;			# Current test name
	my $filename;			# Current filename
	my $hitcount;			# Count for lines hit
	my $count;			# Execution count of current line
	my $negative;			# If set, warn about negative counts
	my $changed_testname;		# If set, warn about changed testname
	my $line_checksum;		# Checksum of current line
	my $br_found;
	my $br_hit;
	local *INFO_HANDLE;		# Filehandle for .info file

	info("Reading data file $tracefile\n");

	# Check if file exists and is readable
	stat($_[0]);
	if (!(-r _))
	{
		die("ERROR: cannot read file $_[0]!\n");
	}

	# Check if this is really a plain file
	if (!(-f _))
	{
		die("ERROR: not a plain file: $_[0]!\n");
	}

	# Check for .gz extension
	if ($_[0] =~ /\.gz$/)
	{
		# Check for availability of GZIP tool
		system_no_output(1, "gunzip" ,"-h")
			and die("ERROR: gunzip command not available!\n");

		# Check integrity of compressed file
		system_no_output(1, "gunzip", "-t", $_[0])
			and die("ERROR: integrity check failed for ".
				"compressed file $_[0]!\n");

		# Open compressed file
		open(INFO_HANDLE, "gunzip -c $_[0]|")
			or die("ERROR: cannot start gunzip to decompress ".
			       "file $_[0]!\n");
	}
	else
	{
		# Open decompressed file
		open(INFO_HANDLE, $_[0])
			or die("ERROR: cannot read file $_[0]!\n");
	}

	$testname = "";
	while (<INFO_HANDLE>)
	{
		chomp($_);
		$line = $_;

		# Switch statement
		foreach ($line)
		{
			/^TN:([^,]*)(,diff)?/ && do
			{
				# Test name information found
				$testname = defined($1) ? $1 : "";
				if ($testname =~ s/\W/_/g)
				{
					$changed_testname = 1;
				}
				$testname .= $2 if (defined($2));
				last;
			};

			/^[SK]F:(.*)/ && do
			{
				# Filename information found
				# Retrieve data for new entry
				$filename = $1;

				$data = $result{$filename};
				($testdata, $sumcount, $funcdata, $checkdata,
				 $testfncdata, $sumfnccount, $testbrdata,
				 $sumbrcount) =
					get_info_entry($data);

				if (defined($testname))
				{
					$testcount = $testdata->{$testname};
					$testfnccount = $testfncdata->{$testname};
					$testbrcount = $testbrdata->{$testname};
				}
				else
				{
					$testcount = {};
					$testfnccount = {};
					$testbrcount = {};
				}
				last;
			};

			/^DA:(\d+),(-?\d+)(,[^,\s]+)?/ && do
			{
				# Fix negative counts
				$count = $2 < 0 ? 0 : $2;
				if ($2 < 0)
				{
					$negative = 1;
				}
				# Execution count found, add to structure
				# Add summary counts
				$sumcount->{$1} += $count;

				# Add test-specific counts
				if (defined($testname))
				{
					$testcount->{$1} += $count;
				}

				# Store line checksum if available
				if (defined($3))
				{
					$line_checksum = substr($3, 1);

					# Does it match a previous definition
					if (defined($checkdata->{$1}) &&
					    ($checkdata->{$1} ne
					     $line_checksum))
					{
						die("ERROR: checksum mismatch ".
						    "at $filename:$1\n");
					}

					$checkdata->{$1} = $line_checksum;
				}
				last;
			};

			/^FN:(\d+),([^,]+)/ && do
			{
				# Function data found, add to structure
				$funcdata->{$2} = $1;

				# Also initialize function call data
				if (!defined($sumfnccount->{$2})) {
					$sumfnccount->{$2} = 0;
				}
				if (defined($testname))
				{
					if (!defined($testfnccount->{$2})) {
						$testfnccount->{$2} = 0;
					}
				}
				last;
			};

			/^FNDA:(\d+),([^,]+)/ && do
			{
				# Function call count found, add to structure
				# Add summary counts
				$sumfnccount->{$2} += $1;

				# Add test-specific counts
				if (defined($testname))
				{
					$testfnccount->{$2} += $1;
				}
				last;
			};

			/^BRDA:(\d+),(\d+),(\d+),(\d+|-)/ && do {
				# Branch coverage data found
				my ($line, $block, $branch, $taken) =
				   ($1, $2, $3, $4);

				$sumbrcount->{$line} =
					br_ivec_push($sumbrcount->{$line},
						     $block, $branch, $taken);

				# Add test-specific counts
				if (defined($testname)) {
					$testbrcount->{$line} =
						br_ivec_push(
							$testbrcount->{$line},
							$block, $branch,
							$taken);
				}
				last;
			};

			/^end_of_record/ && do
			{
				# Found end of section marker
				if ($filename)
				{
					# Store current section data
					if (defined($testname))
					{
						$testdata->{$testname} =
							$testcount;
						$testfncdata->{$testname} =
							$testfnccount;
						$testbrdata->{$testname} =
							$testbrcount;
					}	

					set_info_entry($data, $testdata,
						       $sumcount, $funcdata,
						       $checkdata, $testfncdata,
						       $sumfnccount,
						       $testbrdata,
						       $sumbrcount);
					$result{$filename} = $data;
					last;
				}
			};

			# default
			last;
		}
	}
	close(INFO_HANDLE);

	# Calculate lines_found and lines_hit for each file
	foreach $filename (keys(%result))
	{
		$data = $result{$filename};

		($testdata, $sumcount, undef, undef, $testfncdata,
		 $sumfnccount, $testbrdata, $sumbrcount) =
			get_info_entry($data);

		# Filter out empty files
		if (scalar(keys(%{$sumcount})) == 0)
		{
			delete($result{$filename});
			next;
		}
		# Filter out empty test cases
		foreach $testname (keys(%{$testdata}))
		{
			if (!defined($testdata->{$testname}) ||
			    scalar(keys(%{$testdata->{$testname}})) == 0)
			{
				delete($testdata->{$testname});
				delete($testfncdata->{$testname});
			}
		}

		$data->{"found"} = scalar(keys(%{$sumcount}));
		$hitcount = 0;

		foreach (keys(%{$sumcount}))
		{
			if ($sumcount->{$_} > 0) { $hitcount++; }
		}

		$data->{"hit"} = $hitcount;

		# Get found/hit values for function call data
		$data->{"f_found"} = scalar(keys(%{$sumfnccount}));
		$hitcount = 0;

		foreach (keys(%{$sumfnccount})) {
			if ($sumfnccount->{$_} > 0) {
				$hitcount++;
			}
		}
		$data->{"f_hit"} = $hitcount;

		# Get found/hit values for branch data
		($br_found, $br_hit) = get_br_found_and_hit($sumbrcount);

		$data->{"b_found"} = $br_found;
		$data->{"b_hit"} = $br_hit;
	}

	if (scalar(keys(%result)) == 0)
	{
		die("ERROR: no valid records found in tracefile $tracefile\n");
	}
	if ($negative)
	{
		warn("WARNING: negative counts found in tracefile ".
		     "$tracefile\n");
	}
	if ($changed_testname)
	{
		warn("WARNING: invalid characters removed from testname in ".
		     "tracefile $tracefile\n");
	}

	return(\%result);
}


#
# get_info_entry(hash_ref)
#
# Retrieve data from an entry of the structure generated by read_info_file().
# Return a list of references to hashes:
# (test data hash ref, sum count hash ref, funcdata hash ref, checkdata hash
#  ref, testfncdata hash ref, sumfnccount hash ref, lines found, lines hit,
#  functions found, functions hit)
#

sub get_info_entry($)
{
	my $testdata_ref = $_[0]->{"test"};
	my $sumcount_ref = $_[0]->{"sum"};
	my $funcdata_ref = $_[0]->{"func"};
	my $checkdata_ref = $_[0]->{"check"};
	my $testfncdata = $_[0]->{"testfnc"};
	my $sumfnccount = $_[0]->{"sumfnc"};
	my $testbrdata = $_[0]->{"testbr"};
	my $sumbrcount = $_[0]->{"sumbr"};
	my $lines_found = $_[0]->{"found"};
	my $lines_hit = $_[0]->{"hit"};
	my $fn_found = $_[0]->{"f_found"};
	my $fn_hit = $_[0]->{"f_hit"};
	my $br_found = $_[0]->{"b_found"};
	my $br_hit = $_[0]->{"b_hit"};

	return ($testdata_ref, $sumcount_ref, $funcdata_ref, $checkdata_ref,
		$testfncdata, $sumfnccount, $testbrdata, $sumbrcount,
		$lines_found, $lines_hit, $fn_found, $fn_hit,
		$br_found, $br_hit);
}


#
# set_info_entry(hash_ref, testdata_ref, sumcount_ref, funcdata_ref,
#                checkdata_ref, testfncdata_ref, sumfcncount_ref,
#                testbrdata_ref, sumbrcount_ref[,lines_found,
#                lines_hit, f_found, f_hit, $b_found, $b_hit])
#
# Update the hash referenced by HASH_REF with the provided data references.
#

sub set_info_entry($$$$$$$$$;$$$$$$)
{
	my $data_ref = $_[0];

	$data_ref->{"test"} = $_[1];
	$data_ref->{"sum"} = $_[2];
	$data_ref->{"func"} = $_[3];
	$data_ref->{"check"} = $_[4];
	$data_ref->{"testfnc"} = $_[5];
	$data_ref->{"sumfnc"} = $_[6];
	$data_ref->{"testbr"} = $_[7];
	$data_ref->{"sumbr"} = $_[8];

	if (defined($_[9])) { $data_ref->{"found"} = $_[9]; }
	if (defined($_[10])) { $data_ref->{"hit"} = $_[10]; }
	if (defined($_[11])) { $data_ref->{"f_found"} = $_[11]; }
	if (defined($_[12])) { $data_ref->{"f_hit"} = $_[12]; }
	if (defined($_[13])) { $data_ref->{"b_found"} = $_[13]; }
	if (defined($_[14])) { $data_ref->{"b_hit"} = $_[14]; }
}


#
# add_counts(data1_ref, data2_ref)
#
# DATA1_REF and DATA2_REF are references to hashes containing a mapping
#
#   line number -> execution count
#
# Return a list (RESULT_REF, LINES_FOUND, LINES_HIT) where RESULT_REF
# is a reference to a hash containing the combined mapping in which
# execution counts are added.
#

sub add_counts($$)
{
	my %data1 = %{$_[0]};	# Hash 1
	my %data2 = %{$_[1]};	# Hash 2
	my %result;		# Resulting hash
	my $line;		# Current line iteration scalar
	my $data1_count;	# Count of line in hash1
	my $data2_count;	# Count of line in hash2
	my $found = 0;		# Total number of lines found
	my $hit = 0;		# Number of lines with a count > 0

	foreach $line (keys(%data1))
	{
		$data1_count = $data1{$line};
		$data2_count = $data2{$line};

		# Add counts if present in both hashes
		if (defined($data2_count)) { $data1_count += $data2_count; }

		# Store sum in %result
		$result{$line} = $data1_count;

		$found++;
		if ($data1_count > 0) { $hit++; }
	}

	# Add lines unique to data2
	foreach $line (keys(%data2))
	{
		# Skip lines already in data1
		if (defined($data1{$line})) { next; }

		# Copy count from data2
		$result{$line} = $data2{$line};

		$found++;
		if ($result{$line} > 0) { $hit++; }
	}

	return (\%result, $found, $hit);
}


#
# merge_checksums(ref1, ref2, filename)
#
# REF1 and REF2 are references to hashes containing a mapping
#
#   line number -> checksum
#
# Merge checksum lists defined in REF1 and REF2 and return reference to
# resulting hash. Die if a checksum for a line is defined in both hashes
# but does not match.
#

sub merge_checksums($$$)
{
	my $ref1 = $_[0];
	my $ref2 = $_[1];
	my $filename = $_[2];
	my %result;
	my $line;

	foreach $line (keys(%{$ref1}))
	{
		if (defined($ref2->{$line}) &&
		    ($ref1->{$line} ne $ref2->{$line}))
		{
			die("ERROR: checksum mismatch at $filename:$line\n");
		}
		$result{$line} = $ref1->{$line};
	}

	foreach $line (keys(%{$ref2}))
	{
		$result{$line} = $ref2->{$line};
	}

	return \%result;
}


#
# merge_func_data(funcdata1, funcdata2, filename)
#

sub merge_func_data($$$)
{
	my ($funcdata1, $funcdata2, $filename) = @_;
	my %result;
	my $func;

	if (defined($funcdata1)) {
		%result = %{$funcdata1};
	}

	foreach $func (keys(%{$funcdata2})) {
		my $line1 = $result{$func};
		my $line2 = $funcdata2->{$func};

		if (defined($line1) && ($line1 != $line2)) {
			warn("WARNING: function data mismatch at ".
			     "$filename:$line2\n");
			next;
		}
		$result{$func} = $line2;
	}

	return \%result;
}


#
# add_fnccount(fnccount1, fnccount2)
#
# Add function call count data. Return list (fnccount_added, f_found, f_hit)
#

sub add_fnccount($$)
{
	my ($fnccount1, $fnccount2) = @_;
	my %result;
	my $fn_found;
	my $fn_hit;
	my $function;

	if (defined($fnccount1)) {
		%result = %{$fnccount1};
	}
	foreach $function (keys(%{$fnccount2})) {
		$result{$function} += $fnccount2->{$function};
	}
	$fn_found = scalar(keys(%result));
	$fn_hit = 0;
	foreach $function (keys(%result)) {
		if ($result{$function} > 0) {
			$fn_hit++;
		}
	}

	return (\%result, $fn_found, $fn_hit);
}

#
# add_testfncdata(testfncdata1, testfncdata2)
#
# Add function call count data for several tests. Return reference to
# added_testfncdata.
#

sub add_testfncdata($$)
{
	my ($testfncdata1, $testfncdata2) = @_;
	my %result;
	my $testname;

	foreach $testname (keys(%{$testfncdata1})) {
		if (defined($testfncdata2->{$testname})) {
			my $fnccount;

			# Function call count data for this testname exists
			# in both data sets: add
			($fnccount) = add_fnccount(
				$testfncdata1->{$testname},
				$testfncdata2->{$testname});
			$result{$testname} = $fnccount;
			next;
		}
		# Function call count data for this testname is unique to
		# data set 1: copy
		$result{$testname} = $testfncdata1->{$testname};
	}

	# Add count data for testnames unique to data set 2
	foreach $testname (keys(%{$testfncdata2})) {
		if (!defined($result{$testname})) {
			$result{$testname} = $testfncdata2->{$testname};
		}
	}
	return \%result;
}


#
# brcount_to_db(brcount)
#
# Convert brcount data to the following format:
#
# db:          line number    -> block hash
# block hash:  block number   -> branch hash
# branch hash: branch number  -> taken value
#

sub brcount_to_db($)
{
	my ($brcount) = @_;
	my $line;
	my $db;

	# Add branches from first count to database
	foreach $line (keys(%{$brcount})) {
		my $brdata = $brcount->{$line};
		my $i;
		my $num = br_ivec_len($brdata);

		for ($i = 0; $i < $num; $i++) {
			my ($block, $branch, $taken) = br_ivec_get($brdata, $i);

			$db->{$line}->{$block}->{$branch} = $taken;
		}
	}

	return $db;
}


#
# db_to_brcount(db)
#
# Convert branch coverage data back to brcount format.
#

sub db_to_brcount($)
{
	my ($db) = @_;
	my $line;
	my $brcount = {};
	my $br_found = 0;
	my $br_hit = 0;

	# Convert database back to brcount format
	foreach $line (sort({$a <=> $b} keys(%{$db}))) {
		my $ldata = $db->{$line};
		my $brdata;
		my $block;

		foreach $block (sort({$a <=> $b} keys(%{$ldata}))) {
			my $bdata = $ldata->{$block};
			my $branch;

			foreach $branch (sort({$a <=> $b} keys(%{$bdata}))) {
				my $taken = $bdata->{$branch};

				$br_found++;
				$br_hit++ if ($taken ne "-" && $taken > 0);
				$brdata = br_ivec_push($brdata, $block,
						       $branch, $taken);
			}
		}
		$brcount->{$line} = $brdata;
	}

	return ($brcount, $br_found, $br_hit);
}


#
# combine_brcount(brcount1, brcount2, type)
#
# If add is BR_ADD, add branch coverage data and return list (brcount_added,
# br_found, br_hit). If add is BR_SUB, subtract the taken values of brcount2
# from brcount1 and return (brcount_sub, br_found, br_hit).
#

sub combine_brcount($$$)
{
	my ($brcount1, $brcount2, $type) = @_;
	my $line;
	my $block;
	my $branch;
	my $taken;
	my $db;
	my $br_found = 0;
	my $br_hit = 0;
	my $result;

	# Convert branches from first count to database
	$db = brcount_to_db($brcount1);
	# Combine values from database and second count
	foreach $line (keys(%{$brcount2})) {
		my $brdata = $brcount2->{$line};
		my $num = br_ivec_len($brdata);
		my $i;

		for ($i = 0; $i < $num; $i++) {
			($block, $branch, $taken) = br_ivec_get($brdata, $i);
			my $new_taken = $db->{$line}->{$block}->{$branch};

			if ($type == $BR_ADD) {
				$new_taken = br_taken_add($new_taken, $taken);
			} elsif ($type == $BR_SUB) {
				$new_taken = br_taken_sub($new_taken, $taken);
			}
			$db->{$line}->{$block}->{$branch} = $new_taken
				if (defined($new_taken));
		}
	}
	# Convert database back to brcount format
	($result, $br_found, $br_hit) = db_to_brcount($db);

	return ($result, $br_found, $br_hit);
}


#
# add_testbrdata(testbrdata1, testbrdata2)
#
# Add branch coverage data for several tests. Return reference to
# added_testbrdata.
#

sub add_testbrdata($$)
{
	my ($testbrdata1, $testbrdata2) = @_;
	my %result;
	my $testname;

	foreach $testname (keys(%{$testbrdata1})) {
		if (defined($testbrdata2->{$testname})) {
			my $brcount;

			# Branch coverage data for this testname exists
			# in both data sets: add
			($brcount) = combine_brcount($testbrdata1->{$testname},
					 $testbrdata2->{$testname}, $BR_ADD);
			$result{$testname} = $brcount;
			next;
		}
		# Branch coverage data for this testname is unique to
		# data set 1: copy
		$result{$testname} = $testbrdata1->{$testname};
	}

	# Add count data for testnames unique to data set 2
	foreach $testname (keys(%{$testbrdata2})) {
		if (!defined($result{$testname})) {
			$result{$testname} = $testbrdata2->{$testname};
		}
	}
	return \%result;
}


#
# combine_info_entries(entry_ref1, entry_ref2, filename)
#
# Combine .info data entry hashes referenced by ENTRY_REF1 and ENTRY_REF2.
# Return reference to resulting hash.
#

sub combine_info_entries($$$)
{
	my $entry1 = $_[0];	# Reference to hash containing first entry
	my $testdata1;
	my $sumcount1;
	my $funcdata1;
	my $checkdata1;
	my $testfncdata1;
	my $sumfnccount1;
	my $testbrdata1;
	my $sumbrcount1;

	my $entry2 = $_[1];	# Reference to hash containing second entry
	my $testdata2;
	my $sumcount2;
	my $funcdata2;
	my $checkdata2;
	my $testfncdata2;
	my $sumfnccount2;
	my $testbrdata2;
	my $sumbrcount2;

	my %result;		# Hash containing combined entry
	my %result_testdata;
	my $result_sumcount = {};
	my $result_funcdata;
	my $result_testfncdata;
	my $result_sumfnccount;
	my $result_testbrdata;
	my $result_sumbrcount;
	my $lines_found;
	my $lines_hit;
	my $fn_found;
	my $fn_hit;
	my $br_found;
	my $br_hit;

	my $testname;
	my $filename = $_[2];

	# Retrieve data
	($testdata1, $sumcount1, $funcdata1, $checkdata1, $testfncdata1,
	 $sumfnccount1, $testbrdata1, $sumbrcount1) = get_info_entry($entry1);
	($testdata2, $sumcount2, $funcdata2, $checkdata2, $testfncdata2,
	 $sumfnccount2, $testbrdata2, $sumbrcount2) = get_info_entry($entry2);

	# Merge checksums
	$checkdata1 = merge_checksums($checkdata1, $checkdata2, $filename);

	# Combine funcdata
	$result_funcdata = merge_func_data($funcdata1, $funcdata2, $filename);

	# Combine function call count data
	$result_testfncdata = add_testfncdata($testfncdata1, $testfncdata2);
	($result_sumfnccount, $fn_found, $fn_hit) =
		add_fnccount($sumfnccount1, $sumfnccount2);
	
	# Combine branch coverage data
	$result_testbrdata = add_testbrdata($testbrdata1, $testbrdata2);
	($result_sumbrcount, $br_found, $br_hit) =
		combine_brcount($sumbrcount1, $sumbrcount2, $BR_ADD);

	# Combine testdata
	foreach $testname (keys(%{$testdata1}))
	{
		if (defined($testdata2->{$testname}))
		{
			# testname is present in both entries, requires
			# combination
			($result_testdata{$testname}) =
				add_counts($testdata1->{$testname},
					   $testdata2->{$testname});
		}
		else
		{
			# testname only present in entry1, add to result
			$result_testdata{$testname} = $testdata1->{$testname};
		}

		# update sum count hash
		($result_sumcount, $lines_found, $lines_hit) =
			add_counts($result_sumcount,
				   $result_testdata{$testname});
	}

	foreach $testname (keys(%{$testdata2}))
	{
		# Skip testnames already covered by previous iteration
		if (defined($testdata1->{$testname})) { next; }

		# testname only present in entry2, add to result hash
		$result_testdata{$testname} = $testdata2->{$testname};

		# update sum count hash
		($result_sumcount, $lines_found, $lines_hit) =
			add_counts($result_sumcount,
				   $result_testdata{$testname});
	}
	
	# Calculate resulting sumcount

	# Store result
	set_info_entry(\%result, \%result_testdata, $result_sumcount,
		       $result_funcdata, $checkdata1, $result_testfncdata,
		       $result_sumfnccount, $result_testbrdata,
		       $result_sumbrcount, $lines_found, $lines_hit,
		       $fn_found, $fn_hit, $br_found, $br_hit);

	return(\%result);
}


#
# combine_info_files(info_ref1, info_ref2)
#
# Combine .info data in hashes referenced by INFO_REF1 and INFO_REF2. Return
# reference to resulting hash.
#

sub combine_info_files($$)
{
	my %hash1 = %{$_[0]};
	my %hash2 = %{$_[1]};
	my $filename;

	foreach $filename (keys(%hash2))
	{
		if ($hash1{$filename})
		{
			# Entry already exists in hash1, combine them
			$hash1{$filename} =
				combine_info_entries($hash1{$filename},
						     $hash2{$filename},
						     $filename);
		}
		else
		{
			# Entry is unique in both hashes, simply add to
			# resulting hash
			$hash1{$filename} = $hash2{$filename};
		}
	}

	return(\%hash1);
}


#
# get_prefix(filename_list)
#
# Search FILENAME_LIST for a directory prefix which is common to as many
# list entries as possible, so that removing this prefix will minimize the
# sum of the lengths of all resulting shortened filenames.
#

sub get_prefix(@)
{
	my @filename_list = @_;		# provided list of filenames
	my %prefix;			# mapping: prefix -> sum of lengths
	my $current;			# Temporary iteration variable

	# Find list of prefixes
	foreach (@filename_list)
	{
		# Need explicit assignment to get a copy of $_ so that
		# shortening the contained prefix does not affect the list
		$current = shorten_prefix($_);
		while ($current = shorten_prefix($current))
		{
			# Skip rest if the remaining prefix has already been
			# added to hash
			if ($prefix{$current}) { last; }

			# Initialize with 0
			$prefix{$current}="0";
		}

	}

	# Calculate sum of lengths for all prefixes
	foreach $current (keys(%prefix))
	{
		foreach (@filename_list)
		{
			# Add original length
			$prefix{$current} += length($_);

			# Check whether prefix matches
			if (substr($_, 0, length($current)) eq $current)
			{
				# Subtract prefix length for this filename
				$prefix{$current} -= length($current);
			}
		}
	}

	# Find and return prefix with minimal sum
	$current = (keys(%prefix))[0];

	foreach (keys(%prefix))
	{
		if ($prefix{$_} < $prefix{$current})
		{
			$current = $_;
		}
	}

	return($current);
}


#
# shorten_prefix(prefix)
#
# Return PREFIX shortened by last directory component.
#

sub shorten_prefix($)
{
	my @list = split("/", $_[0]);

	pop(@list);
	return join("/", @list);
}


#
# get_dir_list(filename_list)
#
# Return sorted list of directories for each entry in given FILENAME_LIST.
#

sub get_dir_list(@)
{
	my %result;

	foreach (@_)
	{
		$result{shorten_prefix($_)} = "";
	}

	return(sort(keys(%result)));
}


#
# get_relative_base_path(subdirectory)
#
# Return a relative path string which references the base path when applied
# in SUBDIRECTORY.
#
# Example: get_relative_base_path("fs/mm") -> "../../"
#

sub get_relative_base_path($)
{
	my $result = "";
	my $index;

	# Make an empty directory path a special case
	if (!$_[0]) { return(""); }

	# Count number of /s in path
	$index = ($_[0] =~ s/\//\//g);

	# Add a ../ to $result for each / in the directory path + 1
	for (; $index>=0; $index--)
	{
		$result .= "../";
	}

	return $result;
}


#
# read_testfile(test_filename)
#
# Read in file TEST_FILENAME which contains test descriptions in the format:
#
#   TN:<whitespace><test name>
#   TD:<whitespace><test description>
#
# for each test case. Return a reference to a hash containing a mapping
#
#   test name -> test description.
#
# Die on error.
#

sub read_testfile($)
{
	my %result;
	my $test_name;
	my $changed_testname;
	local *TEST_HANDLE;

	open(TEST_HANDLE, "<".$_[0])
		or die("ERROR: cannot open $_[0]!\n");

	while (<TEST_HANDLE>)
	{
		chomp($_);

		# Match lines beginning with TN:<whitespace(s)>
		if (/^TN:\s+(.*?)\s*$/)
		{
			# Store name for later use
			$test_name = $1;
			if ($test_name =~ s/\W/_/g)
			{
				$changed_testname = 1;
			}
		}

		# Match lines beginning with TD:<whitespace(s)>
		if (/^TD:\s+(.*?)\s*$/)
		{
			# Check for empty line
			if ($1)
			{
				# Add description to hash
				$result{$test_name} .= " $1";
			}
			else
			{
				# Add empty line
				$result{$test_name} .= "\n\n";
			}
		}
	}

	close(TEST_HANDLE);

	if ($changed_testname)
	{
		warn("WARNING: invalid characters removed from testname in ".
		     "descriptions file $_[0]\n");
	}

	return \%result;
}


#
# escape_html(STRING)
#
# Return a copy of STRING in which all occurrences of HTML special characters
# are escaped.
#

sub escape_html($)
{
	my $string = $_[0];

	if (!$string) { return ""; }

	$string =~ s/&/&amp;/g;		# & -> &amp;
	$string =~ s/</&lt;/g;		# < -> &lt;
	$string =~ s/>/&gt;/g;		# > -> &gt;
	$string =~ s/\"/&quot;/g;	# " -> &quot;

	while ($string =~ /^([^\t]*)(\t)/)
	{
		my $replacement = " "x($tab_size - (length($1) % $tab_size));
		$string =~ s/^([^\t]*)(\t)/$1$replacement/;
	}

	$string =~ s/\n/<br>/g;		# \n -> <br>

	return $string;
}


#
# get_date_string()
#
# Return the current date in the form: yyyy-mm-dd
#

sub get_date_string()
{
	my $year;
	my $month;
	my $day;

	($year, $month, $day) = (localtime())[5, 4, 3];

	return sprintf("%d-%02d-%02d", $year+1900, $month+1, $day);
}


#
# create_sub_dir(dir_name)
#
# Create subdirectory DIR_NAME if it does not already exist, including all its
# parent directories.
#
# Die on error.
#

sub create_sub_dir($)
{
	my ($dir) = @_;

	system("mkdir", "-p" ,$dir)
		and die("ERROR: cannot create directory $dir!\n");
}


#
# write_description_file(descriptions, overall_found, overall_hit,
#                        total_fn_found, total_fn_hit, total_br_found,
#                        total_br_hit)
#
# Write HTML file containing all test case descriptions. DESCRIPTIONS is a
# reference to a hash containing a mapping
#
#   test case name -> test case description
#
# Die on error.
#

sub write_description_file($$$$$$$)
{
	my %description = %{$_[0]};
	my $found = $_[1];
	my $hit = $_[2];
	my $fn_found = $_[3];
	my $fn_hit = $_[4];
	my $br_found = $_[5];
	my $br_hit = $_[6];
	my $test_name;
	local *HTML_HANDLE;

	html_create(*HTML_HANDLE,"descriptions.$html_ext");
	write_html_prolog(*HTML_HANDLE, "", "LCOV - test case descriptions");
	write_header(*HTML_HANDLE, 3, "", "", $found, $hit, $fn_found,
		     $fn_hit, $br_found, $br_hit, 0);

	write_test_table_prolog(*HTML_HANDLE,
			 "Test case descriptions - alphabetical list");

	foreach $test_name (sort(keys(%description)))
	{
		write_test_table_entry(*HTML_HANDLE, $test_name,
				       escape_html($description{$test_name}));
	}

	write_test_table_epilog(*HTML_HANDLE);
	write_html_epilog(*HTML_HANDLE, "");

	close(*HTML_HANDLE);
}


#
# write_png_files()
#
# Create all necessary .png files for the HTML-output in the current
# directory. .png-files are used as bar graphs.
#
# Die on error.
#

sub write_png_files()
{
	my %data;
	local *PNG_HANDLE;

	$data{"ruby.png"} =
		[0x89, 0x50, 0x4e, 0x47, 0x0d, 0x0a, 0x1a, 0x0a, 0x00, 0x00, 
		 0x00, 0x0d, 0x49, 0x48, 0x44, 0x52, 0x00, 0x00, 0x00, 0x01, 
		 0x00, 0x00, 0x00, 0x01, 0x01, 0x03, 0x00, 0x00, 0x00, 0x25, 
		 0xdb, 0x56, 0xca, 0x00, 0x00, 0x00, 0x07, 0x74, 0x49, 0x4d, 
		 0x45, 0x07, 0xd2, 0x07, 0x11, 0x0f, 0x18, 0x10, 0x5d, 0x57, 
		 0x34, 0x6e, 0x00, 0x00, 0x00, 0x09, 0x70, 0x48, 0x59, 0x73, 
		 0x00, 0x00, 0x0b, 0x12, 0x00, 0x00, 0x0b, 0x12, 0x01, 0xd2, 
		 0xdd, 0x7e, 0xfc, 0x00, 0x00, 0x00, 0x04, 0x67, 0x41, 0x4d, 
		 0x41, 0x00, 0x00, 0xb1, 0x8f, 0x0b, 0xfc, 0x61, 0x05, 0x00, 
		 0x00, 0x00, 0x06, 0x50, 0x4c, 0x54, 0x45, 0xff, 0x35, 0x2f, 
		 0x00, 0x00, 0x00, 0xd0, 0x33, 0x9a, 0x9d, 0x00, 0x00, 0x00, 
		 0x0a, 0x49, 0x44, 0x41, 0x54, 0x78, 0xda, 0x63, 0x60, 0x00, 
		 0x00, 0x00, 0x02, 0x00, 0x01, 0xe5, 0x27, 0xde, 0xfc, 0x00, 
		 0x00, 0x00, 0x00, 0x49, 0x45, 0x4e, 0x44, 0xae, 0x42, 0x60, 
		 0x82];
	$data{"amber.png"} =
		[0x89, 0x50, 0x4e, 0x47, 0x0d, 0x0a, 0x1a, 0x0a, 0x00, 0x00, 
		 0x00, 0x0d, 0x49, 0x48, 0x44, 0x52, 0x00, 0x00, 0x00, 0x01, 
		 0x00, 0x00, 0x00, 0x01, 0x01, 0x03, 0x00, 0x00, 0x00, 0x25, 
		 0xdb, 0x56, 0xca, 0x00, 0x00, 0x00, 0x07, 0x74, 0x49, 0x4d, 
		 0x45, 0x07, 0xd2, 0x07, 0x11, 0x0f, 0x28, 0x04, 0x98, 0xcb, 
		 0xd6, 0xe0, 0x00, 0x00, 0x00, 0x09, 0x70, 0x48, 0x59, 0x73, 
		 0x00, 0x00, 0x0b, 0x12, 0x00, 0x00, 0x0b, 0x12, 0x01, 0xd2, 
		 0xdd, 0x7e, 0xfc, 0x00, 0x00, 0x00, 0x04, 0x67, 0x41, 0x4d, 
		 0x41, 0x00, 0x00, 0xb1, 0x8f, 0x0b, 0xfc, 0x61, 0x05, 0x00, 
		 0x00, 0x00, 0x06, 0x50, 0x4c, 0x54, 0x45, 0xff, 0xe0, 0x50, 
		 0x00, 0x00, 0x00, 0xa2, 0x7a, 0xda, 0x7e, 0x00, 0x00, 0x00, 
		 0x0a, 0x49, 0x44, 0x41, 0x54, 0x78, 0xda, 0x63, 0x60, 0x00, 
	  	 0x00, 0x00, 0x02, 0x00, 0x01, 0xe5, 0x27, 0xde, 0xfc, 0x00, 
		 0x00, 0x00, 0x00, 0x49, 0x45, 0x4e, 0x44, 0xae, 0x42, 0x60, 
		 0x82];
	$data{"emerald.png"} =
		[0x89, 0x50, 0x4e, 0x47, 0x0d, 0x0a, 0x1a, 0x0a, 0x00, 0x00, 
		 0x00, 0x0d, 0x49, 0x48, 0x44, 0x52, 0x00, 0x00, 0x00, 0x01, 
		 0x00, 0x00, 0x00, 0x01, 0x01, 0x03, 0x00, 0x00, 0x00, 0x25, 
		 0xdb, 0x56, 0xca, 0x00, 0x00, 0x00, 0x07, 0x74, 0x49, 0x4d, 
		 0x45, 0x07, 0xd2, 0x07, 0x11, 0x0f, 0x22, 0x2b, 0xc9, 0xf5, 
		 0x03, 0x33, 0x00, 0x00, 0x00, 0x09, 0x70, 0x48, 0x59, 0x73, 
		 0x00, 0x00, 0x0b, 0x12, 0x00, 0x00, 0x0b, 0x12, 0x01, 0xd2, 
		 0xdd, 0x7e, 0xfc, 0x00, 0x00, 0x00, 0x04, 0x67, 0x41, 0x4d, 
		 0x41, 0x00, 0x00, 0xb1, 0x8f, 0x0b, 0xfc, 0x61, 0x05, 0x00, 
		 0x00, 0x00, 0x06, 0x50, 0x4c, 0x54, 0x45, 0x1b, 0xea, 0x59, 
		 0x0a, 0x0a, 0x0a, 0x0f, 0xba, 0x50, 0x83, 0x00, 0x00, 0x00, 
		 0x0a, 0x49, 0x44, 0x41, 0x54, 0x78, 0xda, 0x63, 0x60, 0x00, 
		 0x00, 0x00, 0x02, 0x00, 0x01, 0xe5, 0x27, 0xde, 0xfc, 0x00, 
		 0x00, 0x00, 0x00, 0x49, 0x45, 0x4e, 0x44, 0xae, 0x42, 0x60, 
		 0x82];
	$data{"snow.png"} =
		[0x89, 0x50, 0x4e, 0x47, 0x0d, 0x0a, 0x1a, 0x0a, 0x00, 0x00, 
		 0x00, 0x0d, 0x49, 0x48, 0x44, 0x52, 0x00, 0x00, 0x00, 0x01, 
		 0x00, 0x00, 0x00, 0x01, 0x01, 0x03, 0x00, 0x00, 0x00, 0x25, 
		 0xdb, 0x56, 0xca, 0x00, 0x00, 0x00, 0x07, 0x74, 0x49, 0x4d, 
		 0x45, 0x07, 0xd2, 0x07, 0x11, 0x0f, 0x1e, 0x1d, 0x75, 0xbc, 
		 0xef, 0x55, 0x00, 0x00, 0x00, 0x09, 0x70, 0x48, 0x59, 0x73, 
		 0x00, 0x00, 0x0b, 0x12, 0x00, 0x00, 0x0b, 0x12, 0x01, 0xd2, 
		 0xdd, 0x7e, 0xfc, 0x00, 0x00, 0x00, 0x04, 0x67, 0x41, 0x4d, 
		 0x41, 0x00, 0x00, 0xb1, 0x8f, 0x0b, 0xfc, 0x61, 0x05, 0x00, 
		 0x00, 0x00, 0x06, 0x50, 0x4c, 0x54, 0x45, 0xff, 0xff, 0xff, 
		 0x00, 0x00, 0x00, 0x55, 0xc2, 0xd3, 0x7e, 0x00, 0x00, 0x00, 
		 0x0a, 0x49, 0x44, 0x41, 0x54, 0x78, 0xda, 0x63, 0x60, 0x00, 
		 0x00, 0x00, 0x02, 0x00, 0x01, 0xe5, 0x27, 0xde, 0xfc, 0x00, 
		 0x00, 0x00, 0x00, 0x49, 0x45, 0x4e, 0x44, 0xae, 0x42, 0x60, 
		 0x82];
	$data{"glass.png"} =
		[0x89, 0x50, 0x4e, 0x47, 0x0d, 0x0a, 0x1a, 0x0a, 0x00, 0x00, 
		 0x00, 0x0d, 0x49, 0x48, 0x44, 0x52, 0x00, 0x00, 0x00, 0x01, 
		 0x00, 0x00, 0x00, 0x01, 0x01, 0x03, 0x00, 0x00, 0x00, 0x25, 
		 0xdb, 0x56, 0xca, 0x00, 0x00, 0x00, 0x04, 0x67, 0x41, 0x4d, 
		 0x41, 0x00, 0x00, 0xb1, 0x8f, 0x0b, 0xfc, 0x61, 0x05, 0x00, 
		 0x00, 0x00, 0x06, 0x50, 0x4c, 0x54, 0x45, 0xff, 0xff, 0xff, 
		 0x00, 0x00, 0x00, 0x55, 0xc2, 0xd3, 0x7e, 0x00, 0x00, 0x00, 
		 0x01, 0x74, 0x52, 0x4e, 0x53, 0x00, 0x40, 0xe6, 0xd8, 0x66, 
		 0x00, 0x00, 0x00, 0x01, 0x62, 0x4b, 0x47, 0x44, 0x00, 0x88, 
		 0x05, 0x1d, 0x48, 0x00, 0x00, 0x00, 0x09, 0x70, 0x48, 0x59, 
		 0x73, 0x00, 0x00, 0x0b, 0x12, 0x00, 0x00, 0x0b, 0x12, 0x01, 
		 0xd2, 0xdd, 0x7e, 0xfc, 0x00, 0x00, 0x00, 0x07, 0x74, 0x49, 
		 0x4d, 0x45, 0x07, 0xd2, 0x07, 0x13, 0x0f, 0x08, 0x19, 0xc4, 
		 0x40, 0x56, 0x10, 0x00, 0x00, 0x00, 0x0a, 0x49, 0x44, 0x41, 
		 0x54, 0x78, 0x9c, 0x63, 0x60, 0x00, 0x00, 0x00, 0x02, 0x00, 
		 0x01, 0x48, 0xaf, 0xa4, 0x71, 0x00, 0x00, 0x00, 0x00, 0x49, 
		 0x45, 0x4e, 0x44, 0xae, 0x42, 0x60, 0x82];
	$data{"updown.png"} =
		[0x89, 0x50, 0x4e, 0x47, 0x0d, 0x0a, 0x1a, 0x0a, 0x00, 0x00, 
		 0x00, 0x0d, 0x49, 0x48, 0x44, 0x52, 0x00, 0x00, 0x00, 0x0a, 
		 0x00, 0x00, 0x00, 0x0e, 0x08, 0x06, 0x00, 0x00, 0x00, 0x16, 
		 0xa3, 0x8d, 0xab, 0x00, 0x00, 0x00, 0x3c, 0x49, 0x44, 0x41, 
		 0x54, 0x28, 0xcf, 0x63, 0x60, 0x40, 0x03, 0xff, 0xa1, 0x00, 
		 0x5d, 0x9c, 0x11, 0x5d, 0x11, 0x8a, 0x24, 0x23, 0x23, 0x23, 
		 0x86, 0x42, 0x6c, 0xa6, 0x20, 0x2b, 0x66, 0xc4, 0xa7, 0x08, 
		 0x59, 0x31, 0x23, 0x21, 0x45, 0x30, 0xc0, 0xc4, 0x30, 0x60, 
		 0x80, 0xfa, 0x6e, 0x24, 0x3e, 0x78, 0x48, 0x0a, 0x70, 0x62, 
		 0xa2, 0x90, 0x81, 0xd8, 0x44, 0x01, 0x00, 0xe9, 0x5c, 0x2f, 
		 0xf5, 0xe2, 0x9d, 0x0f, 0xf9, 0x00, 0x00, 0x00, 0x00, 0x49, 
		 0x45, 0x4e, 0x44, 0xae, 0x42, 0x60, 0x82] if ($sort);
	foreach (keys(%data))
	{
		open(PNG_HANDLE, ">".$_)
			or die("ERROR: cannot create $_!\n");
		binmode(PNG_HANDLE);
		print(PNG_HANDLE map(chr,@{$data{$_}}));
		close(PNG_HANDLE);
	}
}


#
# write_htaccess_file()
#

sub write_htaccess_file()
{
	local *HTACCESS_HANDLE;
	my $htaccess_data;

	open(*HTACCESS_HANDLE, ">.htaccess")
		or die("ERROR: cannot open .htaccess for writing!\n");

	$htaccess_data = (<<"END_OF_HTACCESS")
AddEncoding x-gzip .html
END_OF_HTACCESS
	;

	print(HTACCESS_HANDLE $htaccess_data);
	close(*HTACCESS_HANDLE);
}


#
# write_css_file()
#
# Write the cascading style sheet file gcov.css to the current directory.
# This file defines basic layout attributes of all generated HTML pages.
#

sub write_css_file()
{
	local *CSS_HANDLE;

	# Check for a specified external style sheet file
	if ($css_filename)
	{
		# Simply copy that file
		system("cp", $css_filename, "gcov.css")
			and die("ERROR: cannot copy file $css_filename!\n");
		return;
	}

	open(CSS_HANDLE, ">gcov.css")
		or die ("ERROR: cannot open gcov.css for writing!\n");


	# *************************************************************

	my $css_data = ($_=<<"END_OF_CSS")
	/* All views: initial background and text color */
	body
	{
	  color: #000000;
	  background-color: #FFFFFF;
	}
	
	/* All views: standard link format*/
	a:link
	{
	  color: #284FA8;
	  text-decoration: underline;
	}
	
	/* All views: standard link - visited format */
	a:visited
	{
	  color: #00CB40;
	  text-decoration: underline;
	}
	
	/* All views: standard link - activated format */
	a:active
	{
	  color: #FF0040;
	  text-decoration: underline;
	}
	
	/* All views: main title format */
	td.title
	{
	  text-align: center;
	  padding-bottom: 10px;
	  font-family: sans-serif;
	  font-size: 20pt;
	  font-style: italic;
	  font-weight: bold;
	}
	
	/* All views: header item format */
	td.headerItem
	{
	  text-align: right;
	  padding-right: 6px;
	  font-family: sans-serif;
	  font-weight: bold;
	  vertical-align: top;
	  white-space: nowrap;
	}
	
	/* All views: header item value format */
	td.headerValue
	{
	  text-align: left;
	  color: #284FA8;
	  font-family: sans-serif;
	  font-weight: bold;
	  white-space: nowrap;
	}

	/* All views: header item coverage table heading */
	td.headerCovTableHead
	{
	  text-align: center;
	  padding-right: 6px;
	  padding-left: 6px;
	  padding-bottom: 0px;
	  font-family: sans-serif;
	  font-size: 80%;
	  white-space: nowrap;
	}
	
	/* All views: header item coverage table entry */
	td.headerCovTableEntry
	{
	  text-align: right;
	  color: #284FA8;
	  font-family: sans-serif;
	  font-weight: bold;
	  white-space: nowrap;
	  padding-left: 12px;
	  padding-right: 4px;
	  background-color: #DAE7FE;
	}
	
	/* All views: header item coverage table entry for high coverage rate */
	td.headerCovTableEntryHi
	{
	  text-align: right;
	  color: #000000;
	  font-family: sans-serif;
	  font-weight: bold;
	  white-space: nowrap;
	  padding-left: 12px;
	  padding-right: 4px;
	  background-color: #A7FC9D;
	}
	
	/* All views: header item coverage table entry for medium coverage rate */
	td.headerCovTableEntryMed
	{
	  text-align: right;
	  color: #000000;
	  font-family: sans-serif;
	  font-weight: bold;
	  white-space: nowrap;
	  padding-left: 12px;
	  padding-right: 4px;
	  background-color: #FFEA20;
	}
	
	/* All views: header item coverage table entry for ow coverage rate */
	td.headerCovTableEntryLo
	{
	  text-align: right;
	  color: #000000;
	  font-family: sans-serif;
	  font-weight: bold;
	  white-space: nowrap;
	  padding-left: 12px;
	  padding-right: 4px;
	  background-color: #FF0000;
	}
	
	/* All views: header legend value for legend entry */
	td.headerValueLeg
	{
	  text-align: left;
	  color: #000000;
	  font-family: sans-serif;
	  font-size: 80%;
	  white-space: nowrap;
	  padding-top: 4px;
	}
	
	/* All views: color of horizontal ruler */
	td.ruler
	{
	  background-color: #6688D4;
	}
	
	/* All views: version string format */
	td.versionInfo
	{
	  text-align: center;
	  padding-top: 2px;
	  font-family: sans-serif;
	  font-style: italic;
	}
	
	/* Directory view/File view (all)/Test case descriptions:
	   table headline format */
	td.tableHead
	{
	  text-align: center;
	  color: #FFFFFF;
	  background-color: #6688D4;
	  font-family: sans-serif;
	  font-size: 120%;
	  font-weight: bold;
	  white-space: nowrap;
	  padding-left: 4px;
	  padding-right: 4px;
	}

	span.tableHeadSort
	{
	  padding-right: 4px;
	}
	
	/* Directory view/File view (all): filename entry format */
	td.coverFile
	{
	  text-align: left;
	  padding-left: 10px;
	  padding-right: 20px; 
	  color: #284FA8;
	  background-color: #DAE7FE;
	  font-family: monospace;
	}
	
	/* Directory view/File view (all): bar-graph entry format*/
	td.coverBar
	{
	  padding-left: 10px;
	  padding-right: 10px;
	  background-color: #DAE7FE;
	}
	
	/* Directory view/File view (all): bar-graph outline color */
	td.coverBarOutline
	{
	  background-color: #000000;
	}
	
	/* Directory view/File view (all): percentage entry for files with
	   high coverage rate */
	td.coverPerHi
	{
	  text-align: right;
	  padding-left: 10px;
	  padding-right: 10px;
	  background-color: #A7FC9D;
	  font-weight: bold;
	  font-family: sans-serif;
	}
	
	/* Directory view/File view (all): line count entry for files with
	   high coverage rate */
	td.coverNumHi
	{
	  text-align: right;
	  padding-left: 10px;
	  padding-right: 10px;
	  background-color: #A7FC9D;
	  white-space: nowrap;
	  font-family: sans-serif;
	}
	
	/* Directory view/File view (all): percentage entry for files with
	   medium coverage rate */
	td.coverPerMed
	{
	  text-align: right;
	  padding-left: 10px;
	  padding-right: 10px;
	  background-color: #FFEA20;
	  font-weight: bold;
	  font-family: sans-serif;
	}
	
	/* Directory view/File view (all): line count entry for files with
	   medium coverage rate */
	td.coverNumMed
	{
	  text-align: right;
	  padding-left: 10px;
	  padding-right: 10px;
	  background-color: #FFEA20;
	  white-space: nowrap;
	  font-family: sans-serif;
	}
	
	/* Directory view/File view (all): percentage entry for files with
	   low coverage rate */
	td.coverPerLo
	{
	  text-align: right;
	  padding-left: 10px;
	  padding-right: 10px;
	  background-color: #FF0000;
	  font-weight: bold;
	  font-family: sans-serif;
	}
	
	/* Directory view/File view (all): line count entry for files with
	   low coverage rate */
	td.coverNumLo
	{
	  text-align: right;
	  padding-left: 10px;
	  padding-right: 10px;
	  background-color: #FF0000;
	  white-space: nowrap;
	  font-family: sans-serif;
	}
	
	/* File view (all): "show/hide details" link format */
	a.detail:link
	{
	  color: #B8D0FF;
	  font-size:80%;
	}
	
	/* File view (all): "show/hide details" link - visited format */
	a.detail:visited
	{
	  color: #B8D0FF;
	  font-size:80%;
	}
	
	/* File view (all): "show/hide details" link - activated format */
	a.detail:active
	{
	  color: #FFFFFF;
	  font-size:80%;
	}
	
	/* File view (detail): test name entry */
	td.testName
	{
	  text-align: right;
	  padding-right: 10px;
	  background-color: #DAE7FE;
	  font-family: sans-serif;
	}
	
	/* File view (detail): test percentage entry */
	td.testPer
	{
	  text-align: right;
	  padding-left: 10px;
	  padding-right: 10px; 
	  background-color: #DAE7FE;
	  font-family: sans-serif;
	}
	
	/* File view (detail): test lines count entry */
	td.testNum
	{
	  text-align: right;
	  padding-left: 10px;
	  padding-right: 10px; 
	  background-color: #DAE7FE;
	  font-family: sans-serif;
	}
	
	/* Test case descriptions: test name format*/
	dt
	{
	  font-family: sans-serif;
	  font-weight: bold;
	}
	
	/* Test case descriptions: description table body */
	td.testDescription
	{
	  padding-top: 10px;
	  padding-left: 30px;
	  padding-bottom: 10px;
	  padding-right: 30px;
	  background-color: #DAE7FE;
	}
	
	/* Source code view: function entry */
	td.coverFn
	{
	  text-align: left;
	  padding-left: 10px;
	  padding-right: 20px; 
	  color: #284FA8;
	  background-color: #DAE7FE;
	  font-family: monospace;
	}

	/* Source code view: function entry zero count*/
	td.coverFnLo
	{
	  text-align: right;
	  padding-left: 10px;
	  padding-right: 10px;
	  background-color: #FF0000;
	  font-weight: bold;
	  font-family: sans-serif;
	}

	/* Source code view: function entry nonzero count*/
	td.coverFnHi
	{
	  text-align: right;
	  padding-left: 10px;
	  padding-right: 10px;
	  background-color: #DAE7FE;
	  font-weight: bold;
	  font-family: sans-serif;
	}

	/* Source code view: source code format */
	pre.source
	{
	  font-family: monospace;
	  white-space: pre;
	  margin-top: 2px;
	}
	
	/* Source code view: line number format */
	span.lineNum
	{
	  background-color: #EFE383;
	}
	
	/* Source code view: format for lines which were executed */
	td.lineCov,
	span.lineCov
	{
	  background-color: #CAD7FE;
	}
	
	/* Source code view: format for Cov legend */
	span.coverLegendCov
	{
	  padding-left: 10px;
	  padding-right: 10px;
	  padding-bottom: 2px;
	  background-color: #CAD7FE;
	}
	
	/* Source code view: format for lines which were not executed */
	td.lineNoCov,
	span.lineNoCov
	{
	  background-color: #FF6230;
	}
	
	/* Source code view: format for NoCov legend */
	span.coverLegendNoCov
	{
	  padding-left: 10px;
	  padding-right: 10px;
	  padding-bottom: 2px;
	  background-color: #FF6230;
	}
	
	/* Source code view (function table): standard link - visited format */
	td.lineNoCov > a:visited,
	td.lineCov > a:visited
	{  
	  color: black;
	  text-decoration: underline;
	}  
	
	/* Source code view: format for lines which were executed only in a
	   previous version */
	span.lineDiffCov
	{
	  background-color: #B5F7AF;
	}
	
	/* Source code view: format for branches which were executed
	 * and taken */
	span.branchCov
	{
	  background-color: #CAD7FE;
	}

	/* Source code view: format for branches which were executed
	 * but not taken */
	span.branchNoCov
	{
	  background-color: #FF6230;
	}

	/* Source code view: format for branches which were not executed */
	span.branchNoExec
	{
	  background-color: #FF6230;
	}

	/* Source code view: format for the source code heading line */
	pre.sourceHeading
	{
	  white-space: pre;
	  font-family: monospace;
	  font-weight: bold;
	  margin: 0px;
	}

	/* All views: header legend value for low rate */
	td.headerValueLegL
	{
	  font-family: sans-serif;
	  text-align: center;
	  white-space: nowrap;
	  padding-left: 4px;
	  padding-right: 2px;
	  background-color: #FF0000;
	  font-size: 80%;
	}

	/* All views: header legend value for med rate */
	td.headerValueLegM
	{
	  font-family: sans-serif;
	  text-align: center;
	  white-space: nowrap;
	  padding-left: 2px;
	  padding-right: 2px;
	  background-color: #FFEA20;
	  font-size: 80%;
	}

	/* All views: header legend value for hi rate */
	td.headerValueLegH
	{
	  font-family: sans-serif;
	  text-align: center;
	  white-space: nowrap;
	  padding-left: 2px;
	  padding-right: 4px;
	  background-color: #A7FC9D;
	  font-size: 80%;
	}

	/* All views except source code view: legend format for low coverage */
	span.coverLegendCovLo
	{
	  padding-left: 10px;
	  padding-right: 10px;
	  padding-top: 2px;
	  background-color: #FF0000;
	}

	/* All views except source code view: legend format for med coverage */
	span.coverLegendCovMed
	{
	  padding-left: 10px;
	  padding-right: 10px;
	  padding-top: 2px;
	  background-color: #FFEA20;
	}

	/* All views except source code view: legend format for hi coverage */
	span.coverLegendCovHi
	{
	  padding-left: 10px;
	  padding-right: 10px;
	  padding-top: 2px;
	  background-color: #A7FC9D;
	}
END_OF_CSS
	;

	# *************************************************************


	# Remove leading tab from all lines
	$css_data =~ s/^\t//gm;

	print(CSS_HANDLE $css_data);

	close(CSS_HANDLE);
}


#
# get_bar_graph_code(base_dir, cover_found, cover_hit)
#
# Return a string containing HTML code which implements a bar graph display
# for a coverage rate of cover_hit * 100 / cover_found.
#

sub get_bar_graph_code($$$)
{
	my $rate;
	my $alt;
	my $width;
	my $remainder;
	my $png_name;
	my $graph_code;

	# Check number of instrumented lines
	if ($_[1] == 0) { return ""; }

	$rate		= $_[2] * 100 / $_[1];
	$alt		= sprintf("%.1f", $rate)."%";
	$width		= sprintf("%.0f", $rate);
	$remainder	= sprintf("%d", 100-$width);

	# Decide which .png file to use
	$png_name = $rate_png[classify_rate($_[1], $_[2], $med_limit,
					    $hi_limit)];

	if ($width == 0)
	{
		# Zero coverage
		$graph_code = (<<END_OF_HTML)
	        <table border=0 cellspacing=0 cellpadding=1><tr><td class="coverBarOutline"><img src="$_[0]snow.png" width=100 height=10 alt="$alt"></td></tr></table>
END_OF_HTML
		;
	}
	elsif ($width == 100)
	{
		# Full coverage
		$graph_code = (<<END_OF_HTML)
		<table border=0 cellspacing=0 cellpadding=1><tr><td class="coverBarOutline"><img src="$_[0]$png_name" width=100 height=10 alt="$alt"></td></tr></table>
END_OF_HTML
		;
	}
	else
	{
		# Positive coverage
		$graph_code = (<<END_OF_HTML)
		<table border=0 cellspacing=0 cellpadding=1><tr><td class="coverBarOutline"><img src="$_[0]$png_name" width=$width height=10 alt="$alt"><img src="$_[0]snow.png" width=$remainder height=10 alt="$alt"></td></tr></table>
END_OF_HTML
		;
	}

	# Remove leading tabs from all lines
	$graph_code =~ s/^\t+//gm;
	chomp($graph_code);

	return($graph_code);
}

#
# sub classify_rate(found, hit, med_limit, high_limit)
#
# Return 0 for low rate, 1 for medium rate and 2 for hi rate.
#

sub classify_rate($$$$)
{
	my ($found, $hit, $med, $hi) = @_;
	my $rate;

	if ($found == 0) {
		return 2;
	}
	$rate = $hit * 100 / $found;
	if ($rate < $med) {
		return 0;
	} elsif ($rate < $hi) {
		return 1;
	}
	return 2;
}


#
# write_html(filehandle, html_code)
#
# Write out HTML_CODE to FILEHANDLE while removing a leading tabulator mark
# in each line of HTML_CODE.
#

sub write_html(*$)
{
	local *HTML_HANDLE = $_[0];
	my $html_code = $_[1];

	# Remove leading tab from all lines
	$html_code =~ s/^\t//gm;

	print(HTML_HANDLE $html_code)
		or die("ERROR: cannot write HTML data ($!)\n");
}


#
# write_html_prolog(filehandle, base_dir, pagetitle)
#
# Write an HTML prolog common to all HTML files to FILEHANDLE. PAGETITLE will
# be used as HTML page title. BASE_DIR contains a relative path which points
# to the base directory.
#

sub write_html_prolog(*$$)
{
	my $basedir = $_[1];
	my $pagetitle = $_[2];
	my $prolog;

	$prolog = $html_prolog;
	$prolog =~ s/\@pagetitle\@/$pagetitle/g;
	$prolog =~ s/\@basedir\@/$basedir/g;

	write_html($_[0], $prolog);
}


#
# write_header_prolog(filehandle, base_dir)
#
# Write beginning of page header HTML code.
#

sub write_header_prolog(*$)
{
	# *************************************************************

	write_html($_[0], <<END_OF_HTML)
	  <table width="100%" border=0 cellspacing=0 cellpadding=0>
	    <tr><td class="title">$title</td></tr>
	    <tr><td class="ruler"><img src="$_[1]glass.png" width=3 height=3 alt=""></td></tr>

	    <tr>
	      <td width="100%">
	        <table cellpadding=1 border=0 width="100%">
END_OF_HTML
	;

	# *************************************************************
}


#
# write_header_line(handle, content)
#
# Write a header line with the specified table contents.
#

sub write_header_line(*@)
{
	my ($handle, @content) = @_;
	my $entry;

	write_html($handle, "          <tr>\n");
	foreach $entry (@content) {
		my ($width, $class, $text, $colspan) = @{$entry};

		if (defined($width)) {
			$width = " width=\"$width\"";
		} else {
			$width = "";
		}
		if (defined($class)) {
			$class = " class=\"$class\"";
		} else {
			$class = "";
		}
		if (defined($colspan)) {
			$colspan = " colspan=\"$colspan\"";
		} else {
			$colspan = "";
		}
		$text = "" if (!defined($text));
		write_html($handle,
			   "            <td$width$class$colspan>$text</td>\n");
	}
	write_html($handle, "          </tr>\n");
}


#
# write_header_epilog(filehandle, base_dir)
#
# Write end of page header HTML code.
#

sub write_header_epilog(*$)
{
	# *************************************************************

	write_html($_[0], <<END_OF_HTML)
	          <tr><td><img src="$_[1]glass.png" width=3 height=3 alt=""></td></tr>
	        </table>
	      </td>
	    </tr>

	    <tr><td class="ruler"><img src="$_[1]glass.png" width=3 height=3 alt=""></td></tr>
	  </table>

END_OF_HTML
	;

	# *************************************************************
}


#
# write_file_table_prolog(handle, file_heading, ([heading, num_cols], ...))
#
# Write heading for file table.
#

sub write_file_table_prolog(*$@)
{
	my ($handle, $file_heading, @columns) = @_;
	my $num_columns = 0;
	my $file_width;
	my $col;
	my $width;

	$width = 20 if (scalar(@columns) == 1);
	$width = 10 if (scalar(@columns) == 2);
	$width = 8 if (scalar(@columns) > 2);

	foreach $col (@columns) {
		my ($heading, $cols) = @{$col};

		$num_columns += $cols;
	}
	$file_width = 100 - $num_columns * $width;

	# Table definition
	write_html($handle, <<END_OF_HTML);
	  <center>
	  <table width="80%" cellpadding=1 cellspacing=1 border=0>

	    <tr>
	      <td width="$file_width%"><br></td>
END_OF_HTML
	# Empty first row
	foreach $col (@columns) {
		my ($heading, $cols) = @{$col};

		while ($cols-- > 0) {
			write_html($handle, <<END_OF_HTML);
	      <td width="$width%"></td>
END_OF_HTML
		}
	}
	# Next row
	write_html($handle, <<END_OF_HTML);
	    </tr>

	    <tr>
	      <td class="tableHead">$file_heading</td>
END_OF_HTML
	# Heading row
	foreach $col (@columns) {
		my ($heading, $cols) = @{$col};
		my $colspan = "";

		$colspan = " colspan=$cols" if ($cols > 1);
		write_html($handle, <<END_OF_HTML);
	      <td class="tableHead"$colspan>$heading</td>
END_OF_HTML
	}
	write_html($handle, <<END_OF_HTML);
	    </tr>
END_OF_HTML
}


# write_file_table_entry(handle, base_dir, filename, page_link,
#			 ([ found, hit, med_limit, hi_limit, graph ], ..)
#
# Write an entry of the file table.
#

sub write_file_table_entry(*$$$@)
{
	my ($handle, $base_dir, $filename, $page_link, @entries) = @_;
	my $file_code;
	my $entry;

	# Add link to source if provided
	if (defined($page_link) && $page_link ne "") {
		$file_code = "<a href=\"$page_link\">$filename</a>";
	} else {
		$file_code = $filename;
	}

	# First column: filename
	write_html($handle, <<END_OF_HTML);
	    <tr>
	      <td class="coverFile">$file_code</td>
END_OF_HTML
	# Columns as defined
	foreach $entry (@entries) {
		my ($found, $hit, $med, $hi, $graph) = @{$entry};
		my $bar_graph;
		my $class;
		my $rate;

		# Generate bar graph if requested
		if ($graph) {
			$bar_graph = get_bar_graph_code($base_dir, $found,
							$hit);
			write_html($handle, <<END_OF_HTML);
	      <td class="coverBar" align="center">
	        $bar_graph
	      </td>
END_OF_HTML
		}
		# Get rate color and text
		if ($found == 0) {
			$rate = "-";
			$class = "Hi";
		} else {
			$rate = sprintf("%.1f&nbsp;%%", $hit * 100 / $found);
			$class = $rate_name[classify_rate($found, $hit,
					    $med, $hi)];
		}
		write_html($handle, <<END_OF_HTML);
	      <td class="coverPer$class">$rate</td>
	      <td class="coverNum$class">$hit / $found</td>
END_OF_HTML
	}
	# End of row
        write_html($handle, <<END_OF_HTML);
	    </tr>
END_OF_HTML
}


#
# write_file_table_detail_entry(filehandle, test_name, ([found, hit], ...))
#
# Write entry for detail section in file table.
#

sub write_file_table_detail_entry(*$@)
{
	my ($handle, $test, @entries) = @_;
	my $entry;

	if ($test eq "") {
		$test = "<span style=\"font-style:italic\">&lt;unnamed&gt;</span>";
	} elsif ($test =~ /^(.*),diff$/) {
		$test = $1." (converted)";
	}
	# Testname
	write_html($handle, <<END_OF_HTML);
	    <tr>
	      <td class="testName" colspan=2>$test</td>
END_OF_HTML
	# Test data
	foreach $entry (@entries) {
		my ($found, $hit) = @{$entry};
		my $rate = "-";

		if ($found > 0) {
			$rate = sprintf("%.1f&nbsp;%%", $hit * 100 / $found);
		}
		write_html($handle, <<END_OF_HTML);
	      <td class="testPer">$rate</td>
	      <td class="testNum">$hit&nbsp;/&nbsp;$found</td>
END_OF_HTML
	}

        write_html($handle, <<END_OF_HTML);
	    </tr>

END_OF_HTML

	# *************************************************************
}


#
# write_file_table_epilog(filehandle)
#
# Write end of file table HTML code.
#

sub write_file_table_epilog(*)
{
	# *************************************************************

	write_html($_[0], <<END_OF_HTML)
	  </table>
	  </center>
	  <br>

END_OF_HTML
	;

	# *************************************************************
}


#
# write_test_table_prolog(filehandle, table_heading)
#
# Write heading for test case description table.
#

sub write_test_table_prolog(*$)
{
	# *************************************************************

	write_html($_[0], <<END_OF_HTML)
	  <center>
	  <table width="80%" cellpadding=2 cellspacing=1 border=0>

	    <tr>
	      <td><br></td>
	    </tr>

	    <tr>
	      <td class="tableHead">$_[1]</td>
	    </tr>

	    <tr>
	      <td class="testDescription">
	        <dl>
END_OF_HTML
	;

	# *************************************************************
}


#
# write_test_table_entry(filehandle, test_name, test_description)
#
# Write entry for the test table.
#

sub write_test_table_entry(*$$)
{
	# *************************************************************

	write_html($_[0], <<END_OF_HTML)
          <dt>$_[1]<a name="$_[1]">&nbsp;</a></dt>
          <dd>$_[2]<br><br></dd>
END_OF_HTML
	;

	# *************************************************************
}


#
# write_test_table_epilog(filehandle)
#
# Write end of test description table HTML code.
#

sub write_test_table_epilog(*)
{
	# *************************************************************

	write_html($_[0], <<END_OF_HTML)
	        </dl>
	      </td>
	    </tr>
	  </table>
	  </center>
	  <br>

END_OF_HTML
	;

	# *************************************************************
}


sub fmt_centered($$)
{
	my ($width, $text) = @_;
	my $w0 = length($text);
	my $w1 = int(($width - $w0) / 2);
	my $w2 = $width - $w0 - $w1;

	return (" "x$w1).$text.(" "x$w2);
}


#
# write_source_prolog(filehandle)
#
# Write start of source code table.
#

sub write_source_prolog(*)
{
	my $lineno_heading = "         ";
	my $branch_heading = "";
	my $line_heading = fmt_centered($line_field_width, "Line data");
	my $source_heading = " Source code";

	if ($br_coverage) {
		$branch_heading = fmt_centered($br_field_width, "Branch data").
				  " ";
	}
	# *************************************************************

	write_html($_[0], <<END_OF_HTML)
	  <table cellpadding=0 cellspacing=0 border=0>
	    <tr>
	      <td><br></td>
	    </tr>
	    <tr>
	      <td>
<pre class="sourceHeading">${lineno_heading}${branch_heading}${line_heading} ${source_heading}</pre>
<pre class="source">
END_OF_HTML
	;

	# *************************************************************
}


#
# get_branch_blocks(brdata)
#
# Group branches that belong to the same basic block.
#
# Returns: [block1, block2, ...]
# block:   [branch1, branch2, ...]
# branch:  [block_num, branch_num, taken_count, text_length, open, close]
#

sub get_branch_blocks($)
{
	my ($brdata) = @_;
	my $last_block_num;
	my $block = [];
	my @blocks;
	my $i;
	my $num = br_ivec_len($brdata);

	# Group branches
	for ($i = 0; $i < $num; $i++) {
		my ($block_num, $branch, $taken) = br_ivec_get($brdata, $i);
		my $br;

		if (defined($last_block_num) && $block_num != $last_block_num) {
			push(@blocks, $block);
			$block = [];
		}
		$br = [$block_num, $branch, $taken, 3, 0, 0];
		push(@{$block}, $br);
		$last_block_num = $block_num;
	}
	push(@blocks, $block) if (scalar(@{$block}) > 0);

	# Add braces to first and last branch in group
	foreach $block (@blocks) {
		$block->[0]->[$BR_OPEN] = 1;
		$block->[0]->[$BR_LEN]++;
		$block->[scalar(@{$block}) - 1]->[$BR_CLOSE] = 1;
		$block->[scalar(@{$block}) - 1]->[$BR_LEN]++;
	}

	return @blocks;
}

#
# get_block_len(block)
#
# Calculate total text length of all branches in a block of branches.
#

sub get_block_len($)
{
	my ($block) = @_;
	my $len = 0;
	my $branch;

	foreach $branch (@{$block}) {
		$len += $branch->[$BR_LEN];
	}

	return $len;
}


#
# get_branch_html(brdata)
#
# Return a list of HTML lines which represent the specified branch coverage
# data in source code view.
#

sub get_branch_html($)
{
	my ($brdata) = @_;
	my @blocks = get_branch_blocks($brdata);
	my $block;
	my $branch;
	my $line_len = 0;
	my $line = [];	# [branch2|" ", branch|" ", ...]
	my @lines;	# [line1, line2, ...]
	my @result;

	# Distribute blocks to lines
	foreach $block (@blocks) {
		my $block_len = get_block_len($block);

		# Does this block fit into the current line?
		if ($line_len + $block_len <= $br_field_width) {
			# Add it
			$line_len += $block_len;
			push(@{$line}, @{$block});
			next;
		} elsif ($block_len <= $br_field_width) {
			# It would fit if the line was empty - add it to new
			# line
			push(@lines, $line);
			$line_len = $block_len;
			$line = [ @{$block} ];
			next;
		}
		# Split the block into several lines
		foreach $branch (@{$block}) {
			if ($line_len + $branch->[$BR_LEN] >= $br_field_width) {
				# Start a new line
				if (($line_len + 1 <= $br_field_width) &&
				    scalar(@{$line}) > 0 &&
				    !$line->[scalar(@$line) - 1]->[$BR_CLOSE]) {
					# Try to align branch symbols to be in
					# one # row
					push(@{$line}, " ");
				}
				push(@lines, $line);
				$line_len = 0;
				$line = [];
			}
			push(@{$line}, $branch);
			$line_len += $branch->[$BR_LEN];
		}
	}
	push(@lines, $line);

	# Convert to HTML
	foreach $line (@lines) {
		my $current = "";
		my $current_len = 0;

		foreach $branch (@$line) {
			# Skip alignment space
			if ($branch eq " ") {
				$current .= " ";
				$current_len++;
				next;
			}

			my ($block_num, $br_num, $taken, $len, $open, $close) =
			   @{$branch};
			my $class;
			my $title;
			my $text;

			if ($taken eq '-') {
				$class	= "branchNoExec";
				$text	= " # ";
				$title	= "Branch $br_num was not executed";
			} elsif ($taken == 0) {
				$class	= "branchNoCov";
				$text	= " - ";
				$title	= "Branch $br_num was not taken";
			} else {
				$class	= "branchCov";
				$text	= " + ";
				$title	= "Branch $br_num was taken $taken ".
					  "time";
				$title .= "s" if ($taken > 1);
			}
			$current .= "[" if ($open);
			$current .= "<span class=\"$class\" title=\"$title\">";
			$current .= $text."</span>";
			$current .= "]" if ($close);
			$current_len += $len;
		}

		# Right-align result text
		if ($current_len < $br_field_width) {
			$current = (" "x($br_field_width - $current_len)).
				   $current;
		}
		push(@result, $current);
	}

	return @result;
}


#
# format_count(count, width)
#
# Return a right-aligned representation of count that fits in width characters.
#

sub format_count($$)
{
	my ($count, $width) = @_;
	my $result;
	my $exp;

	$result = sprintf("%*.0f", $width, $count);
	while (length($result) > $width) {
		last if ($count < 10);
		$exp++;
		$count = int($count/10);
		$result = sprintf("%*s", $width, ">$count*10^$exp");
	}
	return $result;
}

#
# write_source_line(filehandle, line_num, source, hit_count, converted,
#                   brdata, add_anchor)
#
# Write formatted source code line. Return a line in a format as needed
# by gen_png()
#

sub write_source_line(*$$$$$$)
{
	my ($handle, $line, $source, $count, $converted, $brdata,
	    $add_anchor) = @_;
	my $source_format;
	my $count_format;
	my $result;
	my $anchor_start = "";
	my $anchor_end = "";
	my $count_field_width = $line_field_width - 1;
	my @br_html;
	my $html;

	# Get branch HTML data for this line
	@br_html = get_branch_html($brdata) if ($br_coverage);

	if (!defined($count)) {
		$result		= "";
		$source_format	= "";
		$count_format	= " "x$count_field_width;
	}
	elsif ($count == 0) {
		$result		= $count;
		$source_format	= '<span class="lineNoCov">';
		$count_format	= format_count($count, $count_field_width);
	}
	elsif ($converted && defined($highlight)) {
		$result		= "*".$count;
		$source_format	= '<span class="lineDiffCov">';
		$count_format	= format_count($count, $count_field_width);
	}
	else {
		$result		= $count;
		$source_format	= '<span class="lineCov">';
		$count_format	= format_count($count, $count_field_width);
	}
	$result .= ":".$source;

	# Write out a line number navigation anchor every $nav_resolution
	# lines if necessary
	if ($add_anchor)
	{
		$anchor_start	= "<a name=\"$_[1]\">";
		$anchor_end	= "</a>";
	}


	# *************************************************************

	$html = $anchor_start;
	$html .= "<span class=\"lineNum\">".sprintf("%8d", $line)." </span>";
	$html .= shift(@br_html).":" if ($br_coverage);
	$html .= "$source_format$count_format : ";
	$html .= escape_html($source);
	$html .= "</span>" if ($source_format);
	$html .= $anchor_end."\n";

	write_html($handle, $html);

	if ($br_coverage) {
		# Add lines for overlong branch information
		foreach (@br_html) {
			write_html($handle, "<span class=\"lineNum\">".
				   "         </span>$_\n");
		}
	}
	# *************************************************************

	return($result);
}


#
# write_source_epilog(filehandle)
#
# Write end of source code table.
#

sub write_source_epilog(*)
{
	# *************************************************************

	write_html($_[0], <<END_OF_HTML)
	</pre>
	      </td>
	    </tr>
	  </table>
	  <br>

END_OF_HTML
	;

	# *************************************************************
}


#
# write_html_epilog(filehandle, base_dir[, break_frames])
#
# Write HTML page footer to FILEHANDLE. BREAK_FRAMES should be set when
# this page is embedded in a frameset, clicking the URL link will then
# break this frameset.
#

sub write_html_epilog(*$;$)
{
	my $basedir = $_[1];
	my $break_code = "";
	my $epilog;

	if (defined($_[2]))
	{
		$break_code = " target=\"_parent\"";
	}

	# *************************************************************

	write_html($_[0], <<END_OF_HTML)
	  <table width="100%" border=0 cellspacing=0 cellpadding=0>
	    <tr><td class="ruler"><img src="$_[1]glass.png" width=3 height=3 alt=""></td></tr>
	    <tr><td class="versionInfo">Generated by: <a href="$lcov_url"$break_code>$lcov_version</a></td></tr>
	  </table>
	  <br>
END_OF_HTML
	;

	$epilog = $html_epilog;
	$epilog =~ s/\@basedir\@/$basedir/g;

	write_html($_[0], $epilog);
}


#
# write_frameset(filehandle, basedir, basename, pagetitle)
#
#

sub write_frameset(*$$$)
{
	my $frame_width = $overview_width + 40;

	# *************************************************************

	write_html($_[0], <<END_OF_HTML)
	<!DOCTYPE HTML PUBLIC "-//W3C//DTD HTML 4.01 Frameset//EN">

	<html lang="en">

	<head>
	  <meta http-equiv="Content-Type" content="text/html; charset=ISO-8859-1">
	  <title>$_[3]</title>
	  <link rel="stylesheet" type="text/css" href="$_[1]gcov.css">
	</head>

	<frameset cols="$frame_width,*">
	  <frame src="$_[2].gcov.overview.$html_ext" name="overview">
	  <frame src="$_[2].gcov.$html_ext" name="source">
	  <noframes>
	    <center>Frames not supported by your browser!<br></center>
	  </noframes>
	</frameset>

	</html>
END_OF_HTML
	;

	# *************************************************************
}


#
# sub write_overview_line(filehandle, basename, line, link)
#
#

sub write_overview_line(*$$$)
{
	my $y1 = $_[2] - 1;
	my $y2 = $y1 + $nav_resolution - 1;
	my $x2 = $overview_width - 1;

	# *************************************************************

	write_html($_[0], <<END_OF_HTML)
	    <area shape="rect" coords="0,$y1,$x2,$y2" href="$_[1].gcov.$html_ext#$_[3]" target="source" alt="overview">
END_OF_HTML
	;

	# *************************************************************
}


#
# write_overview(filehandle, basedir, basename, pagetitle, lines)
#
#

sub write_overview(*$$$$)
{
	my $index;
	my $max_line = $_[4] - 1;
	my $offset;

	# *************************************************************

	write_html($_[0], <<END_OF_HTML)
	<!DOCTYPE HTML PUBLIC "-//W3C//DTD HTML 4.01 Transitional//EN">

	<html lang="en">

	<head>
	  <title>$_[3]</title>
	  <meta http-equiv="Content-Type" content="text/html; charset=ISO-8859-1">
	  <link rel="stylesheet" type="text/css" href="$_[1]gcov.css">
	</head>

	<body>
	  <map name="overview">
END_OF_HTML
	;

	# *************************************************************

	# Make $offset the next higher multiple of $nav_resolution
	$offset = ($nav_offset + $nav_resolution - 1) / $nav_resolution;
	$offset = sprintf("%d", $offset ) * $nav_resolution;

	# Create image map for overview image
	for ($index = 1; $index <= $_[4]; $index += $nav_resolution)
	{
		# Enforce nav_offset
		if ($index < $offset + 1)
		{
			write_overview_line($_[0], $_[2], $index, 1);
		}
		else
		{
			write_overview_line($_[0], $_[2], $index, $index - $offset);
		}
	}

	# *************************************************************

	write_html($_[0], <<END_OF_HTML)
	  </map>

	  <center>
	  <a href="$_[2].gcov.$html_ext#top" target="source">Top</a><br><br>
	  <img src="$_[2].gcov.png" width=$overview_width height=$max_line alt="Overview" border=0 usemap="#overview">
	  </center>
	</body>
	</html>
END_OF_HTML
	;

	# *************************************************************
}


# format_rate(found, hit)
#
# Return formatted percent string for coverage rate.
#

sub format_rate($$)
{	
	return $_[0] == 0 ? "-" : sprintf("%.1f", $_[1] * 100 / $_[0])." %";
}


sub max($$)
{
	my ($a, $b) = @_;

	return $a if ($a > $b);
	return $b;
}


#
# write_header(filehandle, type, trunc_file_name, rel_file_name, lines_found,
# lines_hit, funcs_found, funcs_hit, sort_type)
#
# Write a complete standard page header. TYPE may be (0, 1, 2, 3, 4)
# corresponding to (directory view header, file view header, source view
# header, test case description header, function view header)
#

sub write_header(*$$$$$$$$$$)
{
	local *HTML_HANDLE = $_[0];
	my $type = $_[1];
	my $trunc_name = $_[2];
	my $rel_filename = $_[3];
	my $lines_found = $_[4];
	my $lines_hit = $_[5];
	my $fn_found = $_[6];
	my $fn_hit = $_[7];
	my $br_found = $_[8];
	my $br_hit = $_[9];
	my $sort_type = $_[10];
	my $base_dir;
	my $view;
	my $test;
	my $base_name;
	my $style;
	my $rate;
	my @row_left;
	my @row_right;
	my $num_rows;
	my $i;

	$base_name = basename($rel_filename);

	# Prepare text for "current view" field
	if ($type == $HDR_DIR)
	{
		# Main overview
		$base_dir = "";
		$view = $overview_title;
	}
	elsif ($type == $HDR_FILE)
	{
		# Directory overview
		$base_dir = get_relative_base_path($rel_filename);
		$view = "<a href=\"$base_dir"."index.$html_ext\">".
			"$overview_title</a> - $trunc_name";
	}
	elsif ($type == $HDR_SOURCE || $type == $HDR_FUNC)
	{
		# File view
		my $dir_name = dirname($rel_filename);

		$base_dir = get_relative_base_path($dir_name);
		if ($frames)
		{
			# Need to break frameset when clicking any of these
			# links
			$view = "<a href=\"$base_dir"."index.$html_ext\" ".
				"target=\"_parent\">$overview_title</a> - ".
				"<a href=\"index.$html_ext\" target=\"_parent\">".
				"$dir_name</a> - $base_name";
		}
		else
		{
			$view = "<a href=\"$base_dir"."index.$html_ext\">".
				"$overview_title</a> - ".
				"<a href=\"index.$html_ext\">".
				"$dir_name</a> - $base_name";
		}

		# Add function suffix
		if ($func_coverage) {
			$view .= "<span style=\"font-size: 80%;\">";
			if ($type == $HDR_SOURCE) {
				$view .= " (source / <a href=\"$base_name.func.$html_ext\">functions</a>)";
			} elsif ($type == $HDR_FUNC) {
				$view .= " (<a href=\"$base_name.gcov.$html_ext\">source</a> / functions)";
			}
			$view .= "</span>";
		}
	}
	elsif ($type == $HDR_TESTDESC)
	{
		# Test description header
		$base_dir = "";
		$view = "<a href=\"$base_dir"."index.$html_ext\">".
			"$overview_title</a> - test case descriptions";
	}

	# Prepare text for "test" field
	$test = escape_html($test_title);

	# Append link to test description page if available
	if (%test_description && ($type != $HDR_TESTDESC))
	{
		if ($frames && ($type == $HDR_SOURCE || $type == $HDR_FUNC))
		{
			# Need to break frameset when clicking this link
			$test .= " ( <span style=\"font-size:80%;\">".
				 "<a href=\"$base_dir".
				 "descriptions.$html_ext\" target=\"_parent\">".
				 "view descriptions</a></span> )";
		}
		else
		{
			$test .= " ( <span style=\"font-size:80%;\">".
				 "<a href=\"$base_dir".
				 "descriptions.$html_ext\">".
				 "view descriptions</a></span> )";
		}
	}

	# Write header
	write_header_prolog(*HTML_HANDLE, $base_dir);

	# Left row
	push(@row_left, [[ "10%", "headerItem", "Current view:" ],
			 [ "35%", "headerValue", $view ]]);
	push(@row_left, [[undef, "headerItem", "Test:"],
			 [undef, "headerValue", $test]]);
	push(@row_left, [[undef, "headerItem", "Date:"],
			 [undef, "headerValue", $date]]);

	# Right row
	if ($legend && ($type == $HDR_SOURCE || $type == $HDR_FUNC)) {
		my $text = <<END_OF_HTML;
            Lines:
            <span class="coverLegendCov">hit</span>
            <span class="coverLegendNoCov">not hit</span>
END_OF_HTML
		if ($br_coverage) {
			$text .= <<END_OF_HTML;
            | Branches:
            <span class="coverLegendCov">+</span> taken
            <span class="coverLegendNoCov">-</span> not taken
            <span class="coverLegendNoCov">#</span> not executed
END_OF_HTML
		}
		push(@row_left, [[undef, "headerItem", "Legend:"],
				 [undef, "headerValueLeg", $text]]);
	} elsif ($legend && ($type != $HDR_TESTDESC)) {
		my $text = <<END_OF_HTML;
	    Rating:
            <span class="coverLegendCovLo" title="Coverage rates below $med_limit % are classified as low">low: &lt; $med_limit %</span>
            <span class="coverLegendCovMed" title="Coverage rates between $med_limit % and $hi_limit % are classified as medium">medium: &gt;= $med_limit %</span>
            <span class="coverLegendCovHi" title="Coverage rates of $hi_limit % and more are classified as high">high: &gt;= $hi_limit %</span>
END_OF_HTML
		push(@row_left, [[undef, "headerItem", "Legend:"],
				 [undef, "headerValueLeg", $text]]);
	}
	if ($type == $HDR_TESTDESC) {
		push(@row_right, [[ "55%" ]]);
	} else {
		push(@row_right, [["15%", undef, undef ],
				  ["10%", "headerCovTableHead", "Hit" ],
				  ["10%", "headerCovTableHead", "Total" ],
				  ["15%", "headerCovTableHead", "Coverage"]]);
	}
	# Line coverage
	$style = $rate_name[classify_rate($lines_found, $lines_hit,
					  $med_limit, $hi_limit)];
	$rate = format_rate($lines_found, $lines_hit);
	push(@row_right, [[undef, "headerItem", "Lines:"],
			  [undef, "headerCovTableEntry", $lines_hit],
			  [undef, "headerCovTableEntry", $lines_found],
			  [undef, "headerCovTableEntry$style", $rate]])
			if ($type != $HDR_TESTDESC);
	# Function coverage
	if ($func_coverage) {
		$style = $rate_name[classify_rate($fn_found, $fn_hit,
						  $fn_med_limit, $fn_hi_limit)];
		$rate = format_rate($fn_found, $fn_hit);
		push(@row_right, [[undef, "headerItem", "Functions:"],
				  [undef, "headerCovTableEntry", $fn_hit],
				  [undef, "headerCovTableEntry", $fn_found],
				  [undef, "headerCovTableEntry$style", $rate]])
			if ($type != $HDR_TESTDESC);
	}
	# Branch coverage
	if ($br_coverage) {
		$style = $rate_name[classify_rate($br_found, $br_hit,
						  $br_med_limit, $br_hi_limit)];
		$rate = format_rate($br_found, $br_hit);
		push(@row_right, [[undef, "headerItem", "Branches:"],
				  [undef, "headerCovTableEntry", $br_hit],
				  [undef, "headerCovTableEntry", $br_found],
				  [undef, "headerCovTableEntry$style", $rate]])
			if ($type != $HDR_TESTDESC);
	}

	# Print rows
	$num_rows = max(scalar(@row_left), scalar(@row_right));
	for ($i = 0; $i < $num_rows; $i++) {
		my $left = $row_left[$i];
		my $right = $row_right[$i];

		if (!defined($left)) {
			$left = [[undef, undef, undef], [undef, undef, undef]];
		}
		if (!defined($right)) {
			$right = [];
		}
		write_header_line(*HTML_HANDLE, @{$left},
				  [ $i == 0 ? "5%" : undef, undef, undef],
				  @{$right});
	}

	# Fourth line
	write_header_epilog(*HTML_HANDLE, $base_dir);
}


#
# get_sorted_keys(hash_ref, sort_type)
#

sub get_sorted_keys($$)
{
	my ($hash, $type) = @_;

	if ($type == $SORT_FILE) {
		# Sort by name
		return sort(keys(%{$hash}));
	} elsif ($type == $SORT_LINE) {
		# Sort by line coverage
		return sort({$hash->{$a}[7] <=> $hash->{$b}[7]} keys(%{$hash}));
	} elsif ($type == $SORT_FUNC) {
		# Sort by function coverage;
		return sort({$hash->{$a}[8] <=> $hash->{$b}[8]}	keys(%{$hash}));
	} elsif ($type == $SORT_BRANCH) {
		# Sort by br coverage;
		return sort({$hash->{$a}[9] <=> $hash->{$b}[9]}	keys(%{$hash}));
	}
}

sub get_sort_code($$$)
{
	my ($link, $alt, $base) = @_;
	my $png;
	my $link_start;
	my $link_end;

	if (!defined($link)) {
		$png = "glass.png";
		$link_start = "";
		$link_end = "";
	} else {
		$png = "updown.png";
		$link_start = '<a href="'.$link.'">';
		$link_end = "</a>";
	}

	return ' <span class="tableHeadSort">'.$link_start.
	       '<img src="'.$base.$png.'" width=10 height=14 '.
	       'alt="'.$alt.'" title="'.$alt.'" border=0>'.$link_end.'</span>';
}

sub get_file_code($$$$)
{
	my ($type, $text, $sort_button, $base) = @_;
	my $result = $text;
	my $link;

	if ($sort_button) {
		if ($type == $HEAD_NO_DETAIL) {
			$link = "index.$html_ext";
		} else {
			$link = "index-detail.$html_ext";
		}
	}
	$result .= get_sort_code($link, "Sort by name", $base);

	return $result;
}

sub get_line_code($$$$$)
{
	my ($type, $sort_type, $text, $sort_button, $base) = @_;
	my $result = $text;
	my $sort_link;

	if ($type == $HEAD_NO_DETAIL) {
		# Just text
		if ($sort_button) {
			$sort_link = "index-sort-l.$html_ext";
		}
	} elsif ($type == $HEAD_DETAIL_HIDDEN) {
		# Text + link to detail view
		$result .= ' ( <a class="detail" href="index-detail'.
			   $fileview_sortname[$sort_type].'.'.$html_ext.
			   '">show details</a> )';
		if ($sort_button) {
			$sort_link = "index-sort-l.$html_ext";
		}
	} else {
		# Text + link to standard view
		$result .= ' ( <a class="detail" href="index'.
			   $fileview_sortname[$sort_type].'.'.$html_ext.
			   '">hide details</a> )';
		if ($sort_button) {
			$sort_link = "index-detail-sort-l.$html_ext";
		}
	}
	# Add sort button
	$result .= get_sort_code($sort_link, "Sort by line coverage", $base);

	return $result;
}

sub get_func_code($$$$)
{
	my ($type, $text, $sort_button, $base) = @_;
	my $result = $text;
	my $link;

	if ($sort_button) {
		if ($type == $HEAD_NO_DETAIL) {
			$link = "index-sort-f.$html_ext";
		} else {
			$link = "index-detail-sort-f.$html_ext";
		}
	}
	$result .= get_sort_code($link, "Sort by function coverage", $base);
	return $result;
}

sub get_br_code($$$$)
{
	my ($type, $text, $sort_button, $base) = @_;
	my $result = $text;
	my $link;

	if ($sort_button) {
		if ($type == $HEAD_NO_DETAIL) {
			$link = "index-sort-b.$html_ext";
		} else {
			$link = "index-detail-sort-b.$html_ext";
		}
	}
	$result .= get_sort_code($link, "Sort by branch coverage", $base);
	return $result;
}

#
# write_file_table(filehandle, base_dir, overview, testhash, testfnchash,
#                  testbrhash, fileview, sort_type)
#
# Write a complete file table. OVERVIEW is a reference to a hash containing
# the following mapping:
#
#   filename -> "lines_found,lines_hit,funcs_found,funcs_hit,page_link,
#		 func_link"
#
# TESTHASH is a reference to the following hash:
#
#   filename -> \%testdata
#   %testdata: name of test affecting this file -> \%testcount
#   %testcount: line number -> execution count for a single test
#
# Heading of first column is "Filename" if FILEVIEW is true, "Directory name"
# otherwise.
#

sub write_file_table(*$$$$$$$)
{
	local *HTML_HANDLE = $_[0];
	my $base_dir = $_[1];
	my $overview = $_[2];
	my $testhash = $_[3];
	my $testfnchash = $_[4];
	my $testbrhash = $_[5];
	my $fileview = $_[6];
	my $sort_type = $_[7];
	my $filename;
	my $bar_graph;
	my $hit;
	my $found;
	my $fn_found;
	my $fn_hit;
	my $br_found;
	my $br_hit;
	my $page_link;
	my $testname;
	my $testdata;
	my $testfncdata;
	my $testbrdata;
	my %affecting_tests;
	my $line_code = "";
	my $func_code;
	my $br_code;
	my $file_code;
	my @head_columns;

	# Determine HTML code for column headings
	if (($base_dir ne "") && $show_details)
	{
		my $detailed = keys(%{$testhash});

		$file_code = get_file_code($detailed ? $HEAD_DETAIL_HIDDEN :
					$HEAD_NO_DETAIL,
					$fileview ? "Filename" : "Directory",
					$sort && $sort_type != $SORT_FILE,
					$base_dir);
		$line_code = get_line_code($detailed ? $HEAD_DETAIL_SHOWN :
					$HEAD_DETAIL_HIDDEN,
					$sort_type,
					"Line Coverage",
					$sort && $sort_type != $SORT_LINE,
					$base_dir);
		$func_code = get_func_code($detailed ? $HEAD_DETAIL_HIDDEN :
					$HEAD_NO_DETAIL,
					"Functions",
					$sort && $sort_type != $SORT_FUNC,
					$base_dir);
		$br_code = get_br_code($detailed ? $HEAD_DETAIL_HIDDEN :
					$HEAD_NO_DETAIL,
					"Branches",
					$sort && $sort_type != $SORT_BRANCH,
					$base_dir);
	} else {
		$file_code = get_file_code($HEAD_NO_DETAIL,
					$fileview ? "Filename" : "Directory",
					$sort && $sort_type != $SORT_FILE,
					$base_dir);
		$line_code = get_line_code($HEAD_NO_DETAIL, $sort_type, "Line Coverage",
					$sort && $sort_type != $SORT_LINE,
					$base_dir);
		$func_code = get_func_code($HEAD_NO_DETAIL, "Functions",
					$sort && $sort_type != $SORT_FUNC,
					$base_dir);
		$br_code = get_br_code($HEAD_NO_DETAIL, "Branches",
					$sort && $sort_type != $SORT_BRANCH,
					$base_dir);
	}
	push(@head_columns, [ $line_code, 3 ]);
	push(@head_columns, [ $func_code, 2]) if ($func_coverage);
	push(@head_columns, [ $br_code, 2]) if ($br_coverage);

	write_file_table_prolog(*HTML_HANDLE, $file_code, @head_columns);

	foreach $filename (get_sorted_keys($overview, $sort_type))
	{
		my @columns;
		($found, $hit, $fn_found, $fn_hit, $br_found, $br_hit,
		 $page_link) = @{$overview->{$filename}};

		# Line coverage
		push(@columns, [$found, $hit, $med_limit, $hi_limit, 1]);
		# Function coverage
		if ($func_coverage) {
			push(@columns, [$fn_found, $fn_hit, $fn_med_limit,
					$fn_hi_limit, 0]);
		}
		# Branch coverage
		if ($br_coverage) {
			push(@columns, [$br_found, $br_hit, $br_med_limit,
					$br_hi_limit, 0]);
		}
		write_file_table_entry(*HTML_HANDLE, $base_dir, $filename,
				       $page_link, @columns);

		$testdata = $testhash->{$filename};
		$testfncdata = $testfnchash->{$filename};
		$testbrdata = $testbrhash->{$filename};

		# Check whether we should write test specific coverage
		# as well
		if (!($show_details && $testdata)) { next; }

		# Filter out those tests that actually affect this file
		%affecting_tests = %{ get_affecting_tests($testdata,
					$testfncdata, $testbrdata) };

		# Does any of the tests affect this file at all?
		if (!%affecting_tests) { next; }

		foreach $testname (keys(%affecting_tests))
		{
			my @results;
			($found, $hit, $fn_found, $fn_hit, $br_found, $br_hit) =
				split(",", $affecting_tests{$testname});

			# Insert link to description of available
			if ($test_description{$testname})
			{
				$testname = "<a href=\"$base_dir".
					    "descriptions.$html_ext#$testname\">".
					    "$testname</a>";
			}

			push(@results, [$found, $hit]);
			push(@results, [$fn_found, $fn_hit]) if ($func_coverage);
			push(@results, [$br_found, $br_hit]) if ($br_coverage);
			write_file_table_detail_entry(*HTML_HANDLE, $testname,
				@results);
		}
	}

	write_file_table_epilog(*HTML_HANDLE);
}


#
# get_found_and_hit(hash)
#
# Return the count for entries (found) and entries with an execution count
# greater than zero (hit) in a hash (linenumber -> execution count) as
# a list (found, hit)
#

sub get_found_and_hit($)
{
	my %hash = %{$_[0]};
	my $found = 0;
	my $hit = 0;

	# Calculate sum
	$found = 0;
	$hit = 0;
			
	foreach (keys(%hash))
	{
		$found++;
		if ($hash{$_}>0) { $hit++; }
	}

	return ($found, $hit);
}


#
# get_func_found_and_hit(sumfnccount)
#
# Return (f_found, f_hit) for sumfnccount
#

sub get_func_found_and_hit($)
{
	my ($sumfnccount) = @_;
	my $function;
	my $fn_found;
	my $fn_hit;

	$fn_found = scalar(keys(%{$sumfnccount}));
	$fn_hit = 0;
	foreach $function (keys(%{$sumfnccount})) {
		if ($sumfnccount->{$function} > 0) {
			$fn_hit++;
		}
	}
	return ($fn_found, $fn_hit);
}


#
# br_taken_to_num(taken)
#
# Convert a branch taken value .info format to number format.
#

sub br_taken_to_num($)
{
	my ($taken) = @_;

	return 0 if ($taken eq '-');
	return $taken + 1;
}


#
# br_num_to_taken(taken)
#
# Convert a branch taken value in number format to .info format.
#

sub br_num_to_taken($)
{
	my ($taken) = @_;

	return '-' if ($taken == 0);
	return $taken - 1;
}


#
# br_taken_add(taken1, taken2)
#
# Return the result of taken1 + taken2 for 'branch taken' values.
#

sub br_taken_add($$)
{
	my ($t1, $t2) = @_;

	return $t1 if (!defined($t2));
	return $t2 if (!defined($t1));
	return $t1 if ($t2 eq '-');
	return $t2 if ($t1 eq '-');
	return $t1 + $t2;
}


#
# br_taken_sub(taken1, taken2)
#
# Return the result of taken1 - taken2 for 'branch taken' values. Return 0
# if the result would become negative.
#

sub br_taken_sub($$)
{
	my ($t1, $t2) = @_;

	return $t1 if (!defined($t2));
	return undef if (!defined($t1));
	return $t1 if ($t1 eq '-');
	return $t1 if ($t2 eq '-');
	return 0 if $t2 > $t1;
	return $t1 - $t2;
}


#
# br_ivec_len(vector)
#
# Return the number of entries in the branch coverage vector.
#

sub br_ivec_len($)
{
	my ($vec) = @_;

	return 0 if (!defined($vec));
	return (length($vec) * 8 / $BR_VEC_WIDTH) / $BR_VEC_ENTRIES;
}


#
# br_ivec_get(vector, number)
#
# Return an entry from the branch coverage vector.
#

sub br_ivec_get($$)
{
	my ($vec, $num) = @_;
	my $block;
	my $branch;
	my $taken;
	my $offset = $num * $BR_VEC_ENTRIES;

	# Retrieve data from vector
	$block	= vec($vec, $offset + $BR_BLOCK, $BR_VEC_WIDTH);
	$branch = vec($vec, $offset + $BR_BRANCH, $BR_VEC_WIDTH);
	$taken	= vec($vec, $offset + $BR_TAKEN, $BR_VEC_WIDTH);

	# Decode taken value from an integer
	$taken = br_num_to_taken($taken);

	return ($block, $branch, $taken);
}


#
# br_ivec_push(vector, block, branch, taken)
#
# Add an entry to the branch coverage vector. If an entry with the same
# branch ID already exists, add the corresponding taken values.
#

sub br_ivec_push($$$$)
{
	my ($vec, $block, $branch, $taken) = @_;
	my $offset;
	my $num = br_ivec_len($vec);
	my $i;

	$vec = "" if (!defined($vec));

	# Check if branch already exists in vector
	for ($i = 0; $i < $num; $i++) {
		my ($v_block, $v_branch, $v_taken) = br_ivec_get($vec, $i);

		next if ($v_block != $block || $v_branch != $branch);

		# Add taken counts
		$taken = br_taken_add($taken, $v_taken);
		last;
	}

	$offset = $i * $BR_VEC_ENTRIES;
	$taken = br_taken_to_num($taken);

	# Add to vector
	vec($vec, $offset + $BR_BLOCK, $BR_VEC_WIDTH) = $block;
	vec($vec, $offset + $BR_BRANCH, $BR_VEC_WIDTH) = $branch;
	vec($vec, $offset + $BR_TAKEN, $BR_VEC_WIDTH) = $taken;

	return $vec;
}


#
# get_br_found_and_hit(sumbrcount)
#
# Return (br_found, br_hit) for sumbrcount
#

sub get_br_found_and_hit($)
{
	my ($sumbrcount) = @_;
	my $line;
	my $br_found = 0;
	my $br_hit = 0;

	foreach $line (keys(%{$sumbrcount})) {
		my $brdata = $sumbrcount->{$line};
		my $i;
		my $num = br_ivec_len($brdata);

		for ($i = 0; $i < $num; $i++) {
			my $taken;

			(undef, undef, $taken) = br_ivec_get($brdata, $i);

			$br_found++;
			$br_hit++ if ($taken ne "-" && $taken > 0);
		}
	}

	return ($br_found, $br_hit);
}


#
# get_affecting_tests(testdata, testfncdata, testbrdata)
#
# HASHREF contains a mapping filename -> (linenumber -> exec count). Return
# a hash containing mapping filename -> "lines found, lines hit" for each
# filename which has a nonzero hit count.
#

sub get_affecting_tests($$$)
{
	my ($testdata, $testfncdata, $testbrdata) = @_;
	my $testname;
	my $testcount;
	my $testfnccount;
	my $testbrcount;
	my %result;
	my $found;
	my $hit;
	my $fn_found;
	my $fn_hit;
	my $br_found;
	my $br_hit;

	foreach $testname (keys(%{$testdata}))
	{
		# Get (line number -> count) hash for this test case
		$testcount = $testdata->{$testname};
		$testfnccount = $testfncdata->{$testname};
		$testbrcount = $testbrdata->{$testname};

		# Calculate sum
		($found, $hit) = get_found_and_hit($testcount);
		($fn_found, $fn_hit) = get_func_found_and_hit($testfnccount);
		($br_found, $br_hit) = get_br_found_and_hit($testbrcount);

		if ($hit>0)
		{
			$result{$testname} = "$found,$hit,$fn_found,$fn_hit,".
					     "$br_found,$br_hit";
		}
	}

	return(\%result);
}


sub get_hash_reverse($)
{
	my ($hash) = @_;
	my %result;

	foreach (keys(%{$hash})) {
		$result{$hash->{$_}} = $_;
	}

	return \%result;
}

#
# write_source(filehandle, source_filename, count_data, checksum_data,
#              converted_data, func_data, sumbrcount)
#
# Write an HTML view of a source code file. Returns a list containing
# data as needed by gen_png().
#
# Die on error.
#

sub write_source($$$$$$$)
{
	local *HTML_HANDLE = $_[0];
	local *SOURCE_HANDLE;
	my $source_filename = $_[1];
	my %count_data;
	my $line_number;
	my @result;
	my $checkdata = $_[3];
	my $converted = $_[4];
	my $funcdata  = $_[5];
	my $sumbrcount = $_[6];
	my $datafunc = get_hash_reverse($funcdata);
	my $add_anchor;

	if ($_[2])
	{
		%count_data = %{$_[2]};
	}

	open(SOURCE_HANDLE, "<".$source_filename)
		or die("ERROR: cannot open $source_filename for reading!\n");
	
	write_source_prolog(*HTML_HANDLE);

	for ($line_number = 1; <SOURCE_HANDLE> ; $line_number++)
	{
		chomp($_);

		# Also remove CR from line-end
		s/\015$//;

		# Source code matches coverage data?
		if (defined($checkdata->{$line_number}) &&
		    ($checkdata->{$line_number} ne md5_base64($_)))
		{
			die("ERROR: checksum mismatch  at $source_filename:".
			    "$line_number\n");
		}

		$add_anchor = 0;
		if ($frames) {
			if (($line_number - 1) % $nav_resolution == 0) {
				$add_anchor = 1;
			}
		}
		if ($func_coverage) {
			if ($line_number == 1) {
				$add_anchor = 1;
			} elsif (defined($datafunc->{$line_number +
						     $func_offset})) {
				$add_anchor = 1;
			}
		}
		push (@result,
		      write_source_line(HTML_HANDLE, $line_number,
					$_, $count_data{$line_number},
					$converted->{$line_number},
					$sumbrcount->{$line_number}, $add_anchor));
	}

	close(SOURCE_HANDLE);
	write_source_epilog(*HTML_HANDLE);
	return(@result);
}


sub funcview_get_func_code($$$)
{
	my ($name, $base, $type) = @_;
	my $result;
	my $link;

	if ($sort && $type == 1) {
		$link = "$name.func.$html_ext";
	}
	$result = "Function Name";
	$result .= get_sort_code($link, "Sort by function name", $base);

	return $result;
}

sub funcview_get_count_code($$$)
{
	my ($name, $base, $type) = @_;
	my $result;
	my $link;

	if ($sort && $type == 0) {
		$link = "$name.func-sort-c.$html_ext";
	}
	$result = "Hit count";
	$result .= get_sort_code($link, "Sort by hit count", $base);

	return $result;
}

#
# funcview_get_sorted(funcdata, sumfncdata, sort_type)
#
# Depending on the value of sort_type, return a list of functions sorted
# by name (type 0) or by the associated call count (type 1).
#

sub funcview_get_sorted($$$)
{
	my ($funcdata, $sumfncdata, $type) = @_;

	if ($type == 0) {
		return sort(keys(%{$funcdata}));
	}
	return sort({$sumfncdata->{$b} <=> $sumfncdata->{$a}}
		    keys(%{$sumfncdata}));
}

#
# write_function_table(filehandle, source_file, sumcount, funcdata,
#		       sumfnccount, testfncdata, sumbrcount, testbrdata,
#		       base_name, base_dir, sort_type)
#
# Write an HTML table listing all functions in a source file, including
# also function call counts and line coverages inside of each function.
#
# Die on error.
#

sub write_function_table(*$$$$$$$$$$)
{
	local *HTML_HANDLE = $_[0];
	my $source = $_[1];
	my $sumcount = $_[2];
	my $funcdata = $_[3];
	my $sumfncdata = $_[4];
	my $testfncdata = $_[5];
	my $sumbrcount = $_[6];
	my $testbrdata = $_[7];
	my $name = $_[8];
	my $base = $_[9];
	my $type = $_[10];
	my $func;
	my $func_code;
	my $count_code;

	# Get HTML code for headings
	$func_code = funcview_get_func_code($name, $base, $type);
	$count_code = funcview_get_count_code($name, $base, $type);
	write_html(*HTML_HANDLE, <<END_OF_HTML)
	  <center>
	  <table width="60%" cellpadding=1 cellspacing=1 border=0>
	    <tr><td><br></td></tr>
	    <tr>
	      <td width="80%" class="tableHead">$func_code</td>
	      <td width="20%" class="tableHead">$count_code</td>
	    </tr>
END_OF_HTML
	;
	
	# Get a sorted table
	foreach $func (funcview_get_sorted($funcdata, $sumfncdata, $type)) {
		if (!defined($funcdata->{$func}))
		{
			next;
		}

		my $startline = $funcdata->{$func} - $func_offset;
		my $name = $func;
		my $count = $sumfncdata->{$name};
		my $countstyle;

		# Demangle C++ function names if requested
		if ($demangle_cpp) {
			$name = `c++filt "$name"`;
			chomp($name);
		}
		# Escape any remaining special characters
		$name = escape_html($name);
		if ($startline < 1) {
			$startline = 1;
		}
		if ($count == 0) {
			$countstyle = "coverFnLo";
		} else {
			$countstyle = "coverFnHi";
		}

		write_html(*HTML_HANDLE, <<END_OF_HTML)
	    <tr>
              <td class="coverFn"><a href="$source#$startline">$name</a></td>
              <td class="$countstyle">$count</td>
            </tr>
END_OF_HTML
                ;
	}
	write_html(*HTML_HANDLE, <<END_OF_HTML)
	  </table>
	  <br>
	  </center>
END_OF_HTML
	;
}


#
# info(printf_parameter)
#
# Use printf to write PRINTF_PARAMETER to stdout only when the $quiet flag
# is not set.
#

sub info(@)
{
	if (!$quiet)
	{
		# Print info string
		printf(@_);
	}
}


#
# subtract_counts(data_ref, base_ref)
#

sub subtract_counts($$)
{
	my %data = %{$_[0]};
	my %base = %{$_[1]};
	my $line;
	my $data_count;
	my $base_count;
	my $hit = 0;
	my $found = 0;

	foreach $line (keys(%data))
	{
		$found++;
		$data_count = $data{$line};
		$base_count = $base{$line};

		if (defined($base_count))
		{
			$data_count -= $base_count;

			# Make sure we don't get negative numbers
			if ($data_count<0) { $data_count = 0; }
		}

		$data{$line} = $data_count;
		if ($data_count > 0) { $hit++; }
	}

	return (\%data, $found, $hit);
}


#
# subtract_fnccounts(data, base)
#
# Subtract function call counts found in base from those in data.
# Return (data, f_found, f_hit).
#

sub subtract_fnccounts($$)
{
	my %data;
	my %base;
	my $func;
	my $data_count;
	my $base_count;
	my $fn_hit = 0;
	my $fn_found = 0;

	%data = %{$_[0]} if (defined($_[0]));
	%base = %{$_[1]} if (defined($_[1]));
	foreach $func (keys(%data)) {
		$fn_found++;
		$data_count = $data{$func};
		$base_count = $base{$func};

		if (defined($base_count)) {
			$data_count -= $base_count;

			# Make sure we don't get negative numbers
			if ($data_count < 0) {
				$data_count = 0;
			}
		}

		$data{$func} = $data_count;
		if ($data_count > 0) {
			$fn_hit++;
		}
	}

	return (\%data, $fn_found, $fn_hit);
}


#
# apply_baseline(data_ref, baseline_ref)
#
# Subtract the execution counts found in the baseline hash referenced by
# BASELINE_REF from actual data in DATA_REF.
#

sub apply_baseline($$)
{
	my %data_hash = %{$_[0]};
	my %base_hash = %{$_[1]};
	my $filename;
	my $testname;
	my $data;
	my $data_testdata;
	my $data_funcdata;
	my $data_checkdata;
	my $data_testfncdata;
	my $data_testbrdata;
	my $data_count;
	my $data_testfnccount;
	my $data_testbrcount;
	my $base;
	my $base_checkdata;
	my $base_sumfnccount;
	my $base_sumbrcount;
	my $base_count;
	my $sumcount;
	my $sumfnccount;
	my $sumbrcount;
	my $found;
	my $hit;
	my $fn_found;
	my $fn_hit;
	my $br_found;
	my $br_hit;

	foreach $filename (keys(%data_hash))
	{
		# Get data set for data and baseline
		$data = $data_hash{$filename};
		$base = $base_hash{$filename};

		# Skip data entries for which no base entry exists
		if (!defined($base))
		{
			next;
		}

		# Get set entries for data and baseline
		($data_testdata, undef, $data_funcdata, $data_checkdata,
		 $data_testfncdata, undef, $data_testbrdata) =
			get_info_entry($data);
		(undef, $base_count, undef, $base_checkdata, undef,
		 $base_sumfnccount, undef, $base_sumbrcount) =
			get_info_entry($base);

		# Check for compatible checksums
		merge_checksums($data_checkdata, $base_checkdata, $filename);

		# sumcount has to be calculated anew
		$sumcount = {};
		$sumfnccount = {};
		$sumbrcount = {};

		# For each test case, subtract test specific counts
		foreach $testname (keys(%{$data_testdata}))
		{
			# Get counts of both data and baseline
			$data_count = $data_testdata->{$testname};
			$data_testfnccount = $data_testfncdata->{$testname};
			$data_testbrcount = $data_testbrdata->{$testname};

			($data_count, undef, $hit) =
				subtract_counts($data_count, $base_count);
			($data_testfnccount) =
				subtract_fnccounts($data_testfnccount,
						   $base_sumfnccount);
			($data_testbrcount) =
				combine_brcount($data_testbrcount,
						 $base_sumbrcount, $BR_SUB);


			# Check whether this test case did hit any line at all
			if ($hit > 0)
			{
				# Write back resulting hash
				$data_testdata->{$testname} = $data_count;
				$data_testfncdata->{$testname} =
					$data_testfnccount;
				$data_testbrdata->{$testname} =
					$data_testbrcount;
			}
			else
			{
				# Delete test case which did not impact this
				# file
				delete($data_testdata->{$testname});
				delete($data_testfncdata->{$testname});
				delete($data_testbrdata->{$testname});
			}

			# Add counts to sum of counts
			($sumcount, $found, $hit) =
				add_counts($sumcount, $data_count);
			($sumfnccount, $fn_found, $fn_hit) =
				add_fnccount($sumfnccount, $data_testfnccount);
			($sumbrcount, $br_found, $br_hit) =
				combine_brcount($sumbrcount, $data_testbrcount,
						$BR_ADD);
		}

		# Write back resulting entry
		set_info_entry($data, $data_testdata, $sumcount, $data_funcdata,
			       $data_checkdata, $data_testfncdata, $sumfnccount,
			       $data_testbrdata, $sumbrcount, $found, $hit,
			       $fn_found, $fn_hit, $br_found, $br_hit);

		$data_hash{$filename} = $data;
	}

	return (\%data_hash);
}


#
# remove_unused_descriptions()
#
# Removes all test descriptions from the global hash %test_description which
# are not present in %info_data.
#

sub remove_unused_descriptions()
{
	my $filename;		# The current filename
	my %test_list;		# Hash containing found test names
	my $test_data;		# Reference to hash test_name -> count_data
	my $before;		# Initial number of descriptions
	my $after;		# Remaining number of descriptions
	
	$before = scalar(keys(%test_description));

	foreach $filename (keys(%info_data))
	{
		($test_data) = get_info_entry($info_data{$filename});
		foreach (keys(%{$test_data}))
		{
			$test_list{$_} = "";
		}
	}

	# Remove descriptions for tests which are not in our list
	foreach (keys(%test_description))
	{
		if (!defined($test_list{$_}))
		{
			delete($test_description{$_});
		}
	}

	$after = scalar(keys(%test_description));
	if ($after < $before)
	{
		info("Removed ".($before - $after).
		     " unused descriptions, $after remaining.\n");
	}
}


#
# apply_prefix(filename, prefix)
#
# If FILENAME begins with PREFIX, remove PREFIX from FILENAME and return
# resulting string, otherwise return FILENAME.
#

sub apply_prefix($$)
{
	my $filename = $_[0];
	my $prefix = $_[1];

	if (defined($prefix) && ($prefix ne ""))
	{
		if ($filename =~ /^\Q$prefix\E\/(.*)$/)
		{
			return substr($filename, length($prefix) + 1);
		}
	}

	return $filename;
}


#
# system_no_output(mode, parameters)
#
# Call an external program using PARAMETERS while suppressing depending on
# the value of MODE:
#
#   MODE & 1: suppress STDOUT
#   MODE & 2: suppress STDERR
#
# Return 0 on success, non-zero otherwise.
#

sub system_no_output($@)
{
	my $mode = shift;
	my $result;
	local *OLD_STDERR;
	local *OLD_STDOUT;

	# Save old stdout and stderr handles
	($mode & 1) && open(OLD_STDOUT, ">>&STDOUT");
	($mode & 2) && open(OLD_STDERR, ">>&STDERR");

	# Redirect to /dev/null
	($mode & 1) && open(STDOUT, ">/dev/null");
	($mode & 2) && open(STDERR, ">/dev/null");

	system(@_);
	$result = $?;

	# Close redirected handles
	($mode & 1) && close(STDOUT);
	($mode & 2) && close(STDERR);

	# Restore old handles
	($mode & 1) && open(STDOUT, ">>&OLD_STDOUT");
	($mode & 2) && open(STDERR, ">>&OLD_STDERR");

	return $result;
}


#
# read_config(filename)
#
# Read configuration file FILENAME and return a reference to a hash containing
# all valid key=value pairs found.
#

sub read_config($)
{
	my $filename = $_[0];
	my %result;
	my $key;
	my $value;
	local *HANDLE;

	if (!open(HANDLE, "<$filename"))
	{
		warn("WARNING: cannot read configuration file $filename\n");
		return undef;
	}
	while (<HANDLE>)
	{
		chomp;
		# Skip comments
		s/#.*//;
		# Remove leading blanks
		s/^\s+//;
		# Remove trailing blanks
		s/\s+$//;
		next unless length;
		($key, $value) = split(/\s*=\s*/, $_, 2);
		if (defined($key) && defined($value))
		{
			$result{$key} = $value;
		}
		else
		{
			warn("WARNING: malformed statement in line $. ".
			     "of configuration file $filename\n");
		}
	}
	close(HANDLE);
	return \%result;
}


#
# apply_config(REF)
#
# REF is a reference to a hash containing the following mapping:
#
#   key_string => var_ref
#
# where KEY_STRING is a keyword and VAR_REF is a reference to an associated
# variable. If the global configuration hash CONFIG contains a value for
# keyword KEY_STRING, VAR_REF will be assigned the value for that keyword. 
#

sub apply_config($)
{
	my $ref = $_[0];

	foreach (keys(%{$ref}))
	{
		if (defined($config->{$_}))
		{
			${$ref->{$_}} = $config->{$_};
		}
	}
}


#
# get_html_prolog(FILENAME)
#
# If FILENAME is defined, return contents of file. Otherwise return default
# HTML prolog. Die on error.
#

sub get_html_prolog($)
{
	my $filename = $_[0];
	my $result = "";

	if (defined($filename))
	{
		local *HANDLE;

		open(HANDLE, "<".$filename)
			or die("ERROR: cannot open html prolog $filename!\n");
		while (<HANDLE>)
		{
			$result .= $_;
		}
		close(HANDLE);
	}
	else
	{
		$result = <<END_OF_HTML
<!DOCTYPE HTML PUBLIC "-//W3C//DTD HTML 4.01 Transitional//EN">

<html lang="en">

<head>
  <meta http-equiv="Content-Type" content="text/html; charset=ISO-8859-1">
  <title>\@pagetitle\@</title>
  <link rel="stylesheet" type="text/css" href="\@basedir\@gcov.css">
</head>

<body>

END_OF_HTML
		;
	}

	return $result;
}


#
# get_html_epilog(FILENAME)
#
# If FILENAME is defined, return contents of file. Otherwise return default
# HTML epilog. Die on error.
#
sub get_html_epilog($)
{
	my $filename = $_[0];
	my $result = "";

	if (defined($filename))
	{
		local *HANDLE;

		open(HANDLE, "<".$filename)
			or die("ERROR: cannot open html epilog $filename!\n");
		while (<HANDLE>)
		{
			$result .= $_;
		}
		close(HANDLE);
	}
	else
	{
		$result = <<END_OF_HTML

</body>
</html>
END_OF_HTML
		;
	}

	return $result;

}

sub warn_handler($)
{
	my ($msg) = @_;

	warn("$tool_name: $msg");
}

sub die_handler($)
{
	my ($msg) = @_;

	die("$tool_name: $msg");
}
