# Supplementary material for: An empirical evaluation of link quality utilization in ETX routing for VANETs
Source: PeerJ Comput Sci. 2024 Sep 6;10:e2259. doi: 10.7717/peerj-cs.2259 (PMC11419655; doi:10.7717/peerj-cs.2259)
Supplement: Supplemental Information 1 [file peerj-cs-10-2259-s001.bz2 › ns-allinone-3.29/ns-3.29/examples/udp/udp-echo.cc]

/* -*- Mode:C++; c-file-style:"gnu"; indent-tabs-mode:nil; -*- */
/*
 * This program is free software; you can redistribute it and/or modify
 * it under the terms of the GNU General Public License version 2 as
 * published by the Free Software Foundation;
 *
 * This program is distributed in the hope that it will be useful,
 * but WITHOUT ANY WARRANTY; without even the implied warranty of
 * MERCHANTABILITY or FITNESS FOR A PARTICULAR PURPOSE.  See the
 * GNU General Public License for more details.
 *
 * You should have received a copy of the GNU General Public License
 * along with this program; if not, write to the Free Software
 * Foundation, Inc., 59 Temple Place, Suite 330, Boston, MA  02111-1307  USA
 */

// Network topology
//
//       n0    n1   n2   n3
//       |     |    |    |
//       =================
//              LAN
//
// - UDP flows from n0 to n1 and back
// - DropTail queues 
// - Tracing of queues and packet receptions to file "udp-echo.tr"

#include <fstream>
#include "ns3/core-module.h"
#include "ns3/csma-module.h"
#include "ns3/applications-module.h"
#include "ns3/internet-module.h"

using namespace ns3;

NS_LOG_COMPONENT_DEFINE ("UdpEchoExample");

int 
main (int argc, char *argv[])
{
//
// Users may find it convenient to turn on explicit debugging
// for selected modules; the below lines suggest how to do this
//
#if 0
  LogComponentEnable ("UdpEchoExample", LOG_LEVEL_INFO);
  LogComponentEnable ("UdpEchoClientApplication", LOG_LEVEL_ALL);
  LogComponentEnable ("UdpEchoServerApplication", LOG_LEVEL_ALL);
#endif
//
// Allow the user to override any of the defaults and the above Bind() at
// run-time, via command-line arguments
//
  bool useV6 = false;
  Address serverAddress;

  CommandLine cmd;
  cmd.AddValue ("useIpv6", "Use Ipv6", useV6);
  cmd.Parse (argc, argv);
//
// Explicitly create the nodes required by the topology (shown above).
//
  NS_LOG_INFO ("Create nodes.");
  NodeContainer n;
  n.Create (4);

  InternetStackHelper internet;
  internet.Install (n);

  NS_LOG_INFO ("Create channels.");
//
// Explicitly create the channels required by the topology (shown above).
//
  CsmaHelper csma;
  csma.SetChannelAttribute ("DataRate", DataRateValue (DataRate (5000000)));
  csma.SetChannelAttribute ("Delay", TimeValue (MilliSeconds (2)));
  csma.SetDeviceAttribute ("Mtu", UintegerValue (1400));
  NetDeviceContainer d = csma.Install (n);

//
// We've got the "hardware" in place.  Now we need to add IP addresses.
//
  NS_LOG_INFO ("Assign IP Addresses.");
  if (useV6 == false)
    {
      Ipv4AddressHelper ipv4;
      ipv4.SetBase ("10.1.1.0", "255.255.255.0");
      Ipv4InterfaceContainer i = ipv4.Assign (d);
      serverAddress = Address(i.GetAddress (1));
    }
  else
    {
      Ipv6AddressHelper ipv6;
      ipv6.SetBase ("2001:0000:f00d:cafe::", Ipv6Prefix (64));
      Ipv6InterfaceContainer i6 = ipv6.Assign (d);
      serverAddress = Address(i6.GetAddress (1,1));
    }

  NS_LOG_INFO ("Create Applications.");
//
// Create a UdpEchoServer application on node one.
//
  uint16_t port = 9;  // well-known echo port number
  UdpEchoServerHelper server (port);
  ApplicationContainer apps = server.Install (n.Get (1));
  apps.Start (Seconds (1.0));
  apps.Stop (Seconds (10.0));

//
// Create a UdpEchoClient application to send UDP datagrams from node zero to
// node one.
//
  uint32_t packetSize = 1024;
  uint32_t maxPacketCount = 1;
  Time interPacketInterval = Seconds (1.);
  UdpEchoClientHelper client (serverAddress, port);
  client.SetAttribute ("MaxPackets", UintegerValue (maxPacketCount));
  client.SetAttribute ("Interval", TimeValue (interPacketInterval));
  client.SetAttribute ("PacketSize", UintegerValue (packetSize));
  apps = client.Install (n.Get (0));
  apps.Start (Seconds (2.0));
  apps.Stop (Seconds (10.0));

#if 0
//
// Users may find it convenient to initialize echo packets with actual data;
// the below lines suggest how to do this
//
  client.SetFill (apps.Get (0), "Hello World");

  client.SetFill (apps.Get (0), 0xa5, 1024);

  uint8_t fill[] = { 0, 1, 2, 3, 4, 5, 6};
  client.SetFill (apps.Get (0), fill, sizeof(fill), 1024);
#endif

  AsciiTraceHelper ascii;
  csma.EnableAsciiAll (ascii.CreateFileStream ("udp-echo.tr"));
  csma.EnablePcapAll ("udp-echo", false);

//
// Now, do the actual simulation.
//
  NS_LOG_INFO ("Run Simulation.");
  Simulator::Run ();
  Simulator::Destroy ();
  NS_LOG_INFO ("Done.");
}
