# Supplementary material for: An empirical evaluation of link quality utilization in ETX routing for VANETs
Source: PeerJ Comput Sci. 2024 Sep 6;10:e2259. doi: 10.7717/peerj-cs.2259 (PMC11419655; doi:10.7717/peerj-cs.2259)
Supplement: Supplemental Information 1 [file peerj-cs-10-2259-s001.bz2 › ns-allinone-3.29/ns-3.29/examples/tcp/wscript]

## -*- Mode: python; py-indent-offset: 4; indent-tabs-mode: nil; coding: utf-8; -*-

def build(bld):
    obj = bld.create_ns3_program('tcp-large-transfer',
                                 ['point-to-point', 'applications', 'internet'])
    obj.source = 'tcp-large-transfer.cc'

    obj = bld.create_ns3_program('tcp-nsc-lfn',
                                 ['point-to-point', 'applications', 'internet'])
    obj.source = 'tcp-nsc-lfn.cc'

    obj = bld.create_ns3_program('tcp-nsc-zoo',
                                 ['csma', 'internet', 'applications'])
    obj.source = 'tcp-nsc-zoo.cc'

    obj = bld.create_ns3_program('tcp-star-server',
                                 ['point-to-point', 'applications', 'internet'])
    obj.source = 'tcp-star-server.cc'

    obj = bld.create_ns3_program('star',
                                 ['netanim', 'point-to-point', 'point-to-point-layout', 'applications', 'internet'])
    obj.source = 'star.cc'

    obj = bld.create_ns3_program('tcp-bulk-send',
                                 ['point-to-point', 'applications', 'internet'])
    obj.source = 'tcp-bulk-send.cc'

    obj = bld.create_ns3_program('tcp-pcap-nanosec-example',
                                 ['point-to-point', 'applications', 'internet'])
    obj.source = 'tcp-pcap-nanosec-example.cc'

    obj = bld.create_ns3_program('tcp-nsc-comparison',
                                 ['point-to-point', 'internet', 'applications', 'flow-monitor'])

    obj.source = 'tcp-nsc-comparison.cc'

    obj = bld.create_ns3_program('tcp-variants-comparison',
                                 ['point-to-point', 'internet', 'applications', 'flow-monitor'])

    obj.source = 'tcp-variants-comparison.cc'

    obj = bld.create_ns3_program('tcp-pacing',
                                 ['point-to-point', 'internet', 'applications', 'flow-monitor'])

    obj.source = 'tcp-pacing.cc'
