# Supplementary material for: An empirical evaluation of link quality utilization in ETX routing for VANETs
Source: PeerJ Comput Sci. 2024 Sep 6;10:e2259. doi: 10.7717/peerj-cs.2259 (PMC11419655; doi:10.7717/peerj-cs.2259)
Supplement: Supplemental Information 1 [file peerj-cs-10-2259-s001.bz2 › ns-allinone-3.29/ns-3.29/examples/wireless/wifi-blockack.cc]

/* -*-  Mode: C++; c-file-style: "gnu"; indent-tabs-mode:nil; -*- */
/*
 * Copyright (c) 2009 MIRKO BANCHI
 *
 * This program is free software; you can redistribute it and/or modify
 * it under the terms of the GNU General Public License version 2 as
 * published by the Free Software Foundation;
 *
 * This program is distributed in the hope that it will be useful,
 * but WITHOUT ANY WARRANTY; without even the implied warranty of
 * MERCHANTABILITY or FITNESS FOR A PARTICULAR PURPOSE.  See the
 * GNU General Public License for more details.
 *
 * You should have received a copy of the GNU General Public License
 * along with this program; if not, write to the Free Software
 * Foundation, Inc., 59 Temple Place, Suite 330, Boston, MA  02111-1307  USA
 *
 * Author: Mirko Banchi <mk.banchi@gmail.com>
 */

/**
 * This is a simple example in order to show how 802.11e compressed block ack mechanism could be used.
 *
 * Network topology:
 *
 *  Wifi 192.168.1.0
 *
 *        AP
 *   *    *
 *   |    |
 *   n1   n2
 *
 * In this example a QoS sta sends UDP datagram packets to access point. On the access point
 * there is no application installed so it replies to every packet with an ICMP frame. However
 * our attention is on originator sta n1. We have set blockAckThreshold (minimum number of packets to use
 * block ack) to 2 so if there are in the BestEffort queue more than 2 packets a block ack will be
 * negotiated. We also set a timeout for block ack inactivity to 3 blocks of 1024 microseconds. This timer is
 * reset when:
 *    - the originator receives a block ack frame.
 *    - the recipient receives a block ack request or a MPDU with ack policy Block Ack.
 */

#include "ns3/command-line.h"
#include "ns3/uinteger.h"
#include "ns3/boolean.h"
#include "ns3/double.h"
#include "ns3/string.h"
#include "ns3/log.h"
#include "ns3/yans-wifi-helper.h"
#include "ns3/ssid.h"
#include "ns3/mobility-helper.h"
#include "ns3/on-off-helper.h"
#include "ns3/yans-wifi-channel.h"
#include "ns3/mobility-model.h"
#include "ns3/rectangle.h"
#include "ns3/internet-stack-helper.h"
#include "ns3/ipv4-address-helper.h"
#include "ns3/ipv4-global-routing-helper.h"

using namespace ns3;

NS_LOG_COMPONENT_DEFINE ("Test-block-ack");

int main (int argc, char * argv[])
{
  CommandLine cmd;
  cmd.Parse (argc, argv);

  LogComponentEnable ("QosTxop", LOG_LEVEL_DEBUG);
  LogComponentEnable ("BlockAckManager", LOG_LEVEL_INFO);

  Ptr<Node> sta = CreateObject<Node> ();
  Ptr<Node> ap = CreateObject<Node> ();

  YansWifiChannelHelper channel = YansWifiChannelHelper::Default ();
  YansWifiPhyHelper phy = YansWifiPhyHelper::Default ();
  phy.SetChannel (channel.Create ());

  WifiHelper wifi;
  WifiMacHelper mac;
  /* disable fragmentation */
  wifi.SetRemoteStationManager ("ns3::AarfWifiManager", "FragmentationThreshold", UintegerValue (2500));

  Ssid ssid ("My-network");

  mac.SetType ("ns3::StaWifiMac",
               "QosSupported", BooleanValue (true),
               "Ssid", SsidValue (ssid),
               /* setting blockack threshold for sta's BE queue */
               "BE_BlockAckThreshold", UintegerValue (2),
               /* setting block inactivity timeout to 3*1024 = 3072 microseconds */
               "BE_BlockAckInactivityTimeout", UintegerValue (3));
  NetDeviceContainer staDevice = wifi.Install (phy, mac, sta);

  mac.SetType ("ns3::ApWifiMac",
               "QosSupported", BooleanValue (true),
               "Ssid", SsidValue (ssid),
               "BE_BlockAckThreshold", UintegerValue (0));
  NetDeviceContainer apDevice = wifi.Install (phy, mac, ap);

  /* Setting mobility model */
  MobilityHelper mobility;

  mobility.SetPositionAllocator ("ns3::GridPositionAllocator",
                                 "MinX", DoubleValue (0.0),
                                 "MinY", DoubleValue (0.0),
                                 "DeltaX", DoubleValue (5.0),
                                 "DeltaY", DoubleValue (10.0),
                                 "GridWidth", UintegerValue (3),
                                 "LayoutType", StringValue ("RowFirst"));

  mobility.SetMobilityModel ("ns3::RandomWalk2dMobilityModel",
                             "Bounds", RectangleValue (Rectangle (-50, 50, -50, 50)));
  mobility.Install (sta);

  mobility.SetMobilityModel ("ns3::ConstantPositionMobilityModel");
  mobility.Install (ap);

  /* Internet stack*/
  InternetStackHelper stack;
  stack.Install (sta);
  stack.Install (ap);

  Ipv4AddressHelper address;

  address.SetBase ("192.168.1.0", "255.255.255.0");
  Ipv4InterfaceContainer staIf;
  Ipv4InterfaceContainer apIf;
  staIf = address.Assign (staDevice);
  apIf = address.Assign (apDevice);

  /* Setting applications */

  uint16_t port = 9;
  DataRate dataRate ("1Mb/s");
  OnOffHelper onOff ("ns3::UdpSocketFactory", Address (InetSocketAddress (apIf.GetAddress (0), port)));
  onOff.SetAttribute ("DataRate", DataRateValue (dataRate));
  onOff.SetAttribute ("OnTime", StringValue ("ns3::ConstantRandomVariable[Constant=0.01]"));
  onOff.SetAttribute ("OffTime", StringValue ("ns3::ConstantRandomVariable[Constant=8]"));
  onOff.SetAttribute ("PacketSize", UintegerValue (50));

  ApplicationContainer staApps = onOff.Install (sta);

  staApps.Start (Seconds (1.0));
  staApps.Stop (Seconds (10.0));

  Ipv4GlobalRoutingHelper::PopulateRoutingTables ();

  Simulator::Stop (Seconds (10.0));

  phy.EnablePcap ("test-blockack", ap->GetId (), 0);
  Simulator::Run ();
  Simulator::Destroy ();

  return 0;
}
