# Supplementary material for: An empirical evaluation of link quality utilization in ETX routing for VANETs
Source: PeerJ Comput Sci. 2024 Sep 6;10:e2259. doi: 10.7717/peerj-cs.2259 (PMC11419655; doi:10.7717/peerj-cs.2259)
Supplement: Supplemental Information 1 [file peerj-cs-10-2259-s001.bz2 › ns-allinone-3.29/ns-3.29/examples/wireless/wifi-adhoc.cc]

/* -*-  Mode: C++; c-file-style: "gnu"; indent-tabs-mode:nil; -*- */
/*
 * Copyright (c) 2005,2006,2007 INRIA
 *
 * This program is free software; you can redistribute it and/or modify
 * it under the terms of the GNU General Public License version 2 as
 * published by the Free Software Foundation;
 *
 * This program is distributed in the hope that it will be useful,
 * but WITHOUT ANY WARRANTY; without even the implied warranty of
 * MERCHANTABILITY or FITNESS FOR A PARTICULAR PURPOSE.  See the
 * GNU General Public License for more details.
 *
 * You should have received a copy of the GNU General Public License
 * along with this program; if not, write to the Free Software
 * Foundation, Inc., 59 Temple Place, Suite 330, Boston, MA  02111-1307  USA
 *
 * Author: Mathieu Lacage <mathieu.lacage@sophia.inria.fr>
 */

#include "ns3/gnuplot.h"
#include "ns3/command-line.h"
#include "ns3/config.h"
#include "ns3/uinteger.h"
#include "ns3/string.h"
#include "ns3/log.h"
#include "ns3/yans-wifi-helper.h"
#include "ns3/mobility-helper.h"
#include "ns3/ipv4-address-helper.h"
#include "ns3/on-off-helper.h"
#include "ns3/yans-wifi-channel.h"
#include "ns3/mobility-model.h"
#include "ns3/packet-socket-helper.h"
#include "ns3/packet-socket-address.h"

using namespace ns3;

NS_LOG_COMPONENT_DEFINE ("Wifi-Adhoc");

class Experiment
{
public:
  Experiment ();
  Experiment (std::string name);
  Gnuplot2dDataset Run (const WifiHelper &wifi, const YansWifiPhyHelper &wifiPhy,
                        const WifiMacHelper &wifiMac, const YansWifiChannelHelper &wifiChannel);
private:
  void ReceivePacket (Ptr<Socket> socket);
  void SetPosition (Ptr<Node> node, Vector position);
  Vector GetPosition (Ptr<Node> node);
  void AdvancePosition (Ptr<Node> node);
  Ptr<Socket> SetupPacketReceive (Ptr<Node> node);

  uint32_t m_bytesTotal;
  Gnuplot2dDataset m_output;
};

Experiment::Experiment ()
{
}

Experiment::Experiment (std::string name)
  : m_output (name)
{
  m_output.SetStyle (Gnuplot2dDataset::LINES);
}

void
Experiment::SetPosition (Ptr<Node> node, Vector position)
{
  Ptr<MobilityModel> mobility = node->GetObject<MobilityModel> ();
  mobility->SetPosition (position);
}

Vector
Experiment::GetPosition (Ptr<Node> node)
{
  Ptr<MobilityModel> mobility = node->GetObject<MobilityModel> ();
  return mobility->GetPosition ();
}

void
Experiment::AdvancePosition (Ptr<Node> node)
{
  Vector pos = GetPosition (node);
  double mbs = ((m_bytesTotal * 8.0) / 1000000);
  m_bytesTotal = 0;
  m_output.Add (pos.x, mbs);
  pos.x += 1.0;
  if (pos.x >= 210.0)
    {
      return;
    }
  SetPosition (node, pos);
  Simulator::Schedule (Seconds (1.0), &Experiment::AdvancePosition, this, node);
}

void
Experiment::ReceivePacket (Ptr<Socket> socket)
{
  Ptr<Packet> packet;
  while ((packet = socket->Recv ()))
    {
      m_bytesTotal += packet->GetSize ();
    }
}

Ptr<Socket>
Experiment::SetupPacketReceive (Ptr<Node> node)
{
  TypeId tid = TypeId::LookupByName ("ns3::PacketSocketFactory");
  Ptr<Socket> sink = Socket::CreateSocket (node, tid);
  sink->Bind ();
  sink->SetRecvCallback (MakeCallback (&Experiment::ReceivePacket, this));
  return sink;
}

Gnuplot2dDataset
Experiment::Run (const WifiHelper &wifi, const YansWifiPhyHelper &wifiPhy,
                 const WifiMacHelper &wifiMac, const YansWifiChannelHelper &wifiChannel)
{
  m_bytesTotal = 0;

  NodeContainer c;
  c.Create (2);

  PacketSocketHelper packetSocket;
  packetSocket.Install (c);

  YansWifiPhyHelper phy = wifiPhy;
  phy.SetChannel (wifiChannel.Create ());

  WifiMacHelper mac = wifiMac;
  NetDeviceContainer devices = wifi.Install (phy, mac, c);

  MobilityHelper mobility;
  Ptr<ListPositionAllocator> positionAlloc = CreateObject<ListPositionAllocator> ();
  positionAlloc->Add (Vector (0.0, 0.0, 0.0));
  positionAlloc->Add (Vector (5.0, 0.0, 0.0));
  mobility.SetPositionAllocator (positionAlloc);
  mobility.SetMobilityModel ("ns3::ConstantPositionMobilityModel");

  mobility.Install (c);

  PacketSocketAddress socket;
  socket.SetSingleDevice (devices.Get (0)->GetIfIndex ());
  socket.SetPhysicalAddress (devices.Get (1)->GetAddress ());
  socket.SetProtocol (1);

  OnOffHelper onoff ("ns3::PacketSocketFactory", Address (socket));
  onoff.SetConstantRate (DataRate (60000000));
  onoff.SetAttribute ("PacketSize", UintegerValue (2000));

  ApplicationContainer apps = onoff.Install (c.Get (0));
  apps.Start (Seconds (0.5));
  apps.Stop (Seconds (250.0));

  Simulator::Schedule (Seconds (1.5), &Experiment::AdvancePosition, this, c.Get (1));
  Ptr<Socket> recvSink = SetupPacketReceive (c.Get (1));

  Simulator::Run ();

  Simulator::Destroy ();

  return m_output;
}

int main (int argc, char *argv[])
{
  CommandLine cmd;
  cmd.Parse (argc, argv);

  Gnuplot gnuplot = Gnuplot ("reference-rates.png");

  Experiment experiment;
  WifiHelper wifi;
  wifi.SetStandard (WIFI_PHY_STANDARD_80211a);
  WifiMacHelper wifiMac;
  YansWifiPhyHelper wifiPhy = YansWifiPhyHelper::Default ();
  YansWifiChannelHelper wifiChannel = YansWifiChannelHelper::Default ();
  Gnuplot2dDataset dataset;

  wifiMac.SetType ("ns3::AdhocWifiMac");

  NS_LOG_DEBUG ("54");
  experiment = Experiment ("54mb");
  wifi.SetRemoteStationManager ("ns3::ConstantRateWifiManager",
                                "DataMode", StringValue ("OfdmRate54Mbps"));
  dataset = experiment.Run (wifi, wifiPhy, wifiMac, wifiChannel);
  gnuplot.AddDataset (dataset);

  NS_LOG_DEBUG ("48");
  experiment = Experiment ("48mb");
  wifi.SetRemoteStationManager ("ns3::ConstantRateWifiManager",
                                "DataMode", StringValue ("OfdmRate48Mbps"));
  dataset = experiment.Run (wifi, wifiPhy, wifiMac, wifiChannel);
  gnuplot.AddDataset (dataset);

  NS_LOG_DEBUG ("36");
  experiment = Experiment ("36mb");
  wifi.SetRemoteStationManager ("ns3::ConstantRateWifiManager",
                                "DataMode", StringValue ("OfdmRate36Mbps"));
  dataset = experiment.Run (wifi, wifiPhy, wifiMac, wifiChannel);
  gnuplot.AddDataset (dataset);

  NS_LOG_DEBUG ("24");
  experiment = Experiment ("24mb");
  wifi.SetRemoteStationManager ("ns3::ConstantRateWifiManager",
                                "DataMode", StringValue ("OfdmRate24Mbps"));
  dataset = experiment.Run (wifi, wifiPhy, wifiMac, wifiChannel);
  gnuplot.AddDataset (dataset);

  NS_LOG_DEBUG ("18");
  experiment = Experiment ("18mb");
  wifi.SetRemoteStationManager ("ns3::ConstantRateWifiManager",
                                "DataMode", StringValue ("OfdmRate18Mbps"));
  dataset = experiment.Run (wifi, wifiPhy, wifiMac, wifiChannel);
  gnuplot.AddDataset (dataset);

  NS_LOG_DEBUG ("12");
  experiment = Experiment ("12mb");
  wifi.SetRemoteStationManager ("ns3::ConstantRateWifiManager",
                                "DataMode", StringValue ("OfdmRate12Mbps"));
  dataset = experiment.Run (wifi, wifiPhy, wifiMac, wifiChannel);
  gnuplot.AddDataset (dataset);

  NS_LOG_DEBUG ("9");
  experiment = Experiment ("9mb");
  wifi.SetRemoteStationManager ("ns3::ConstantRateWifiManager",
                                "DataMode", StringValue ("OfdmRate9Mbps"));
  dataset = experiment.Run (wifi, wifiPhy, wifiMac, wifiChannel);
  gnuplot.AddDataset (dataset);

  NS_LOG_DEBUG ("6");
  experiment = Experiment ("6mb");
  wifi.SetRemoteStationManager ("ns3::ConstantRateWifiManager",
                                "DataMode", StringValue ("OfdmRate6Mbps"));
  dataset = experiment.Run (wifi, wifiPhy, wifiMac, wifiChannel);
  gnuplot.AddDataset (dataset);

  gnuplot.GenerateOutput (std::cout);

  gnuplot = Gnuplot ("rate-control.png");
  wifi.SetStandard (WIFI_PHY_STANDARD_holland);

  NS_LOG_DEBUG ("arf");
  experiment = Experiment ("arf");
  wifi.SetRemoteStationManager ("ns3::ArfWifiManager");
  dataset = experiment.Run (wifi, wifiPhy, wifiMac, wifiChannel);
  gnuplot.AddDataset (dataset);

  NS_LOG_DEBUG ("aarf");
  experiment = Experiment ("aarf");
  wifi.SetRemoteStationManager ("ns3::AarfWifiManager");
  dataset = experiment.Run (wifi, wifiPhy, wifiMac, wifiChannel);
  gnuplot.AddDataset (dataset);

  NS_LOG_DEBUG ("aarf-cd");
  experiment = Experiment ("aarf-cd");
  wifi.SetRemoteStationManager ("ns3::AarfcdWifiManager");
  dataset = experiment.Run (wifi, wifiPhy, wifiMac, wifiChannel);
  gnuplot.AddDataset (dataset);

  NS_LOG_DEBUG ("cara");
  experiment = Experiment ("cara");
  wifi.SetRemoteStationManager ("ns3::CaraWifiManager");
  dataset = experiment.Run (wifi, wifiPhy, wifiMac, wifiChannel);
  gnuplot.AddDataset (dataset);

  NS_LOG_DEBUG ("rraa");
  experiment = Experiment ("rraa");
  wifi.SetRemoteStationManager ("ns3::RraaWifiManager");
  dataset = experiment.Run (wifi, wifiPhy, wifiMac, wifiChannel);
  gnuplot.AddDataset (dataset);

  NS_LOG_DEBUG ("ideal");
  experiment = Experiment ("ideal");
  wifi.SetRemoteStationManager ("ns3::IdealWifiManager");
  dataset = experiment.Run (wifi, wifiPhy, wifiMac, wifiChannel);
  gnuplot.AddDataset (dataset);

  gnuplot.GenerateOutput (std::cout);

  return 0;
}
