# Supplementary material for: An empirical evaluation of link quality utilization in ETX routing for VANETs
Source: PeerJ Comput Sci. 2024 Sep 6;10:e2259. doi: 10.7717/peerj-cs.2259 (PMC11419655; doi:10.7717/peerj-cs.2259)
Supplement: Supplemental Information 1 [file peerj-cs-10-2259-s001.bz2 › ns-allinone-3.29/ns-3.29/examples/wireless/80211n-mimo.cc]

/* -*-  Mode: C++; c-file-style: "gnu"; indent-tabs-mode:nil; -*- */
/*
 * This program is free software; you can redistribute it and/or modify
 * it under the terms of the GNU General Public License version 2 as
 * published by the Free Software Foundation;
 *
 * This program is distributed in the hope that it will be useful,
 * but WITHOUT ANY WARRANTY; without even the implied warranty of
 * MERCHANTABILITY or FITNESS FOR A PARTICULAR PURPOSE.  See the
 * GNU General Public License for more details.
 *
 * You should have received a copy of the GNU General Public License
 * along with this program; if not, write to the Free Software
 * Foundation, Inc., 59 Temple Place, Suite 330, Boston, MA  02111-1307  USA
 *
 * Authors: Sébastien Deronne <sebastien.deronne@gmail.com>
 */

// This example is used to validate 802.11n MIMO.
//
// It outputs plots of the throughput versus the distance
// for every HT MCS value and from 1 to 4 MIMO streams.
//
// The simulation assumes a single station in an infrastructure network:
//
//  STA     AP
//    *     *
//    |     |
//   n1     n2
//
// The user can choose whether UDP or TCP should be used and can configure
// some 802.11n parameters (frequency, channel width and guard interval).

#include "ns3/gnuplot.h"
#include "ns3/command-line.h"
#include "ns3/config.h"
#include "ns3/uinteger.h"
#include "ns3/boolean.h"
#include "ns3/double.h"
#include "ns3/string.h"
#include "ns3/yans-wifi-helper.h"
#include "ns3/ssid.h"
#include "ns3/mobility-helper.h"
#include "ns3/internet-stack-helper.h"
#include "ns3/ipv4-address-helper.h"
#include "ns3/udp-client-server-helper.h"
#include "ns3/packet-sink-helper.h"
#include "ns3/on-off-helper.h"
#include "ns3/ipv4-global-routing-helper.h"
#include "ns3/packet-sink.h"
#include "ns3/yans-wifi-channel.h"

using namespace ns3;

int main (int argc, char *argv[])
{
  std::ofstream file ("80211n-mimo-throughput.plt");

  std::vector <std::string> modes;
  modes.push_back ("HtMcs0");
  modes.push_back ("HtMcs1");
  modes.push_back ("HtMcs2");
  modes.push_back ("HtMcs3");
  modes.push_back ("HtMcs4");
  modes.push_back ("HtMcs5");
  modes.push_back ("HtMcs6");
  modes.push_back ("HtMcs7");
  modes.push_back ("HtMcs8");
  modes.push_back ("HtMcs9");
  modes.push_back ("HtMcs10");
  modes.push_back ("HtMcs11");
  modes.push_back ("HtMcs12");
  modes.push_back ("HtMcs13");
  modes.push_back ("HtMcs14");
  modes.push_back ("HtMcs15");
  modes.push_back ("HtMcs16");
  modes.push_back ("HtMcs17");
  modes.push_back ("HtMcs18");
  modes.push_back ("HtMcs19");
  modes.push_back ("HtMcs20");
  modes.push_back ("HtMcs21");
  modes.push_back ("HtMcs22");
  modes.push_back ("HtMcs23");
  modes.push_back ("HtMcs24");
  modes.push_back ("HtMcs25");
  modes.push_back ("HtMcs26");
  modes.push_back ("HtMcs27");
  modes.push_back ("HtMcs28");
  modes.push_back ("HtMcs29");
  modes.push_back ("HtMcs30");
  modes.push_back ("HtMcs31");

  bool udp = true;
  double simulationTime = 5; //seconds
  double frequency = 5.0; //whether 2.4 or 5.0 GHz
  double step = 5; //meters
  bool shortGuardInterval = false;
  bool channelBonding = false;

  CommandLine cmd;
  cmd.AddValue ("step", "Granularity of the results to be plotted in meters", step);
  cmd.AddValue ("simulationTime", "Simulation time per step (in seconds)", simulationTime);
  cmd.AddValue ("channelBonding", "Enable/disable channel bonding (channel width = 20 MHz if false, channel width = 40 MHz if true)", channelBonding);
  cmd.AddValue ("shortGuardInterval", "Enable/disable short guard interval", shortGuardInterval);
  cmd.AddValue ("frequency", "Whether working in the 2.4 or 5.0 GHz band (other values gets rejected)", frequency);
  cmd.AddValue ("udp", "UDP if set to 1, TCP otherwise", udp);
  cmd.Parse (argc,argv);

  Gnuplot plot = Gnuplot ("80211n-mimo-throughput.eps");

  for (uint32_t i = 0; i < modes.size (); i++) //MCS
    {
      std::cout << modes[i] << std::endl;
      Gnuplot2dDataset dataset (modes[i]);
      for (double d = 0; d <= 100; ) //distance
        {
          std::cout << "Distance = " << d << "m: " << std::endl;
          uint32_t payloadSize; //1500 byte IP packet
          if (udp)
            {
              payloadSize = 1472; //bytes
            }
          else
            {
              payloadSize = 1448; //bytes
              Config::SetDefault ("ns3::TcpSocket::SegmentSize", UintegerValue (payloadSize));
            }

          uint8_t nStreams = 1 + (i / 8); //number of MIMO streams

          NodeContainer wifiStaNode;
          wifiStaNode.Create (1);
          NodeContainer wifiApNode;
          wifiApNode.Create (1);

          YansWifiChannelHelper channel = YansWifiChannelHelper::Default ();
          YansWifiPhyHelper phy = YansWifiPhyHelper::Default ();
          phy.SetChannel (channel.Create ());

          // Set guard interval
          phy.Set ("ShortGuardEnabled", BooleanValue (shortGuardInterval));
          // Set MIMO capabilities
          phy.Set ("Antennas", UintegerValue (nStreams));
          phy.Set ("MaxSupportedTxSpatialStreams", UintegerValue (nStreams));
          phy.Set ("MaxSupportedRxSpatialStreams", UintegerValue (nStreams));

          WifiMacHelper mac;
          WifiHelper wifi;
          if (frequency == 5.0)
            {
              wifi.SetStandard (WIFI_PHY_STANDARD_80211n_5GHZ);
            }
          else if (frequency == 2.4)
            {
              wifi.SetStandard (WIFI_PHY_STANDARD_80211n_2_4GHZ);
              Config::SetDefault ("ns3::LogDistancePropagationLossModel::ReferenceLoss", DoubleValue (40.046));
            }
          else
            {
              std::cout << "Wrong frequency value!" << std::endl;
              return 0;
            }

          wifi.SetRemoteStationManager ("ns3::ConstantRateWifiManager","DataMode", StringValue (modes[i]),
                                        "ControlMode", StringValue (modes[i]));

          Ssid ssid = Ssid ("ns3-80211n");

          mac.SetType ("ns3::StaWifiMac",
                       "Ssid", SsidValue (ssid));

          NetDeviceContainer staDevice;
          staDevice = wifi.Install (phy, mac, wifiStaNode);

          mac.SetType ("ns3::ApWifiMac",
                       "Ssid", SsidValue (ssid));

          NetDeviceContainer apDevice;
          apDevice = wifi.Install (phy, mac, wifiApNode);

          // Set channel width
          if (channelBonding)
            {
              Config::Set ("/NodeList/*/DeviceList/*/$ns3::WifiNetDevice/Phy/ChannelWidth", UintegerValue (40));
            }

          // mobility.
          MobilityHelper mobility;
          Ptr<ListPositionAllocator> positionAlloc = CreateObject<ListPositionAllocator> ();

          positionAlloc->Add (Vector (0.0, 0.0, 0.0));
          positionAlloc->Add (Vector (d, 0.0, 0.0));
          mobility.SetPositionAllocator (positionAlloc);

          mobility.SetMobilityModel ("ns3::ConstantPositionMobilityModel");

          mobility.Install (wifiApNode);
          mobility.Install (wifiStaNode);

          /* Internet stack*/
          InternetStackHelper stack;
          stack.Install (wifiApNode);
          stack.Install (wifiStaNode);

          Ipv4AddressHelper address;
          address.SetBase ("192.168.1.0", "255.255.255.0");
          Ipv4InterfaceContainer staNodeInterface;
          Ipv4InterfaceContainer apNodeInterface;

          staNodeInterface = address.Assign (staDevice);
          apNodeInterface = address.Assign (apDevice);

          /* Setting applications */
          ApplicationContainer serverApp;
          if (udp)
            {
              //UDP flow
              uint16_t port = 9;
              UdpServerHelper server (port);
              serverApp = server.Install (wifiStaNode.Get (0));
              serverApp.Start (Seconds (0.0));
              serverApp.Stop (Seconds (simulationTime + 1));

              UdpClientHelper client (staNodeInterface.GetAddress (0), port);
              client.SetAttribute ("MaxPackets", UintegerValue (4294967295u));
              client.SetAttribute ("Interval", TimeValue (Time ("0.00001"))); //packets/s
              client.SetAttribute ("PacketSize", UintegerValue (payloadSize));
              ApplicationContainer clientApp = client.Install (wifiApNode.Get (0));
              clientApp.Start (Seconds (1.0));
              clientApp.Stop (Seconds (simulationTime + 1));
            }
          else
            {
              //TCP flow
              uint16_t port = 50000;
              Address localAddress (InetSocketAddress (Ipv4Address::GetAny (), port));
              PacketSinkHelper packetSinkHelper ("ns3::TcpSocketFactory", localAddress);
              serverApp = packetSinkHelper.Install (wifiStaNode.Get (0));
              serverApp.Start (Seconds (0.0));
              serverApp.Stop (Seconds (simulationTime + 1));

              OnOffHelper onoff ("ns3::TcpSocketFactory",Ipv4Address::GetAny ());
              onoff.SetAttribute ("OnTime",  StringValue ("ns3::ConstantRandomVariable[Constant=1]"));
              onoff.SetAttribute ("OffTime", StringValue ("ns3::ConstantRandomVariable[Constant=0]"));
              onoff.SetAttribute ("PacketSize", UintegerValue (payloadSize));
              onoff.SetAttribute ("DataRate", DataRateValue (1000000000)); //bit/s
              AddressValue remoteAddress (InetSocketAddress (staNodeInterface.GetAddress (0), port));
              onoff.SetAttribute ("Remote", remoteAddress);
              ApplicationContainer clientApp = onoff.Install (wifiApNode.Get (0));
              clientApp.Start (Seconds (1.0));
              clientApp.Stop (Seconds (simulationTime + 1));
            }

          Ipv4GlobalRoutingHelper::PopulateRoutingTables ();

          Simulator::Stop (Seconds (simulationTime + 1));
          Simulator::Run ();

          double throughput = 0;
          if (udp)
            {
              //UDP
              uint64_t totalPacketsThrough = DynamicCast<UdpServer> (serverApp.Get (0))->GetReceived ();
              throughput = totalPacketsThrough * payloadSize * 8 / (simulationTime * 1000000.0); //Mbit/s
            }
          else
            {
              //TCP
              uint64_t totalPacketsThrough = DynamicCast<PacketSink> (serverApp.Get (0))->GetTotalRx ();
              throughput = totalPacketsThrough * 8 / (simulationTime * 1000000.0); //Mbit/s
            }
          dataset.Add (d, throughput);
          std::cout << throughput << " Mbit/s" << std::endl;
          d += step;
          Simulator::Destroy ();
        }
      plot.AddDataset (dataset);
    }

  plot.SetTerminal ("postscript eps color enh \"Times-BoldItalic\"");
  plot.SetLegend ("Distance (Meters)", "Throughput (Mbit/s)");
  plot.SetExtra  ("set xrange [0:100]\n\
set yrange [0:600]\n\
set ytics 0,50,600\n\
set style line 1 dashtype 1 linewidth 5\n\
set style line 2 dashtype 1 linewidth 5\n\
set style line 3 dashtype 1 linewidth 5\n\
set style line 4 dashtype 1 linewidth 5\n\
set style line 5 dashtype 1 linewidth 5\n\
set style line 6 dashtype 1 linewidth 5\n\
set style line 7 dashtype 1 linewidth 5\n\
set style line 8 dashtype 1 linewidth 5\n\
set style line 9 dashtype 2 linewidth 5\n\
set style line 10 dashtype 2 linewidth 5\n\
set style line 11 dashtype 2 linewidth 5\n\
set style line 12 dashtype 2 linewidth 5\n\
set style line 13 dashtype 2 linewidth 5\n\
set style line 14 dashtype 2 linewidth 5\n\
set style line 15 dashtype 2 linewidth 5\n\
set style line 16 dashtype 2 linewidth 5\n\
set style line 17 dashtype 3 linewidth 5\n\
set style line 18 dashtype 3 linewidth 5\n\
set style line 19 dashtype 3 linewidth 5\n\
set style line 20 dashtype 3 linewidth 5\n\
set style line 21 dashtype 3 linewidth 5\n\
set style line 22 dashtype 3 linewidth 5\n\
set style line 23 dashtype 3 linewidth 5\n\
set style line 24 dashtype 3 linewidth 5\n\
set style line 25 dashtype 4 linewidth 5\n\
set style line 26 dashtype 4 linewidth 5\n\
set style line 27 dashtype 4 linewidth 5\n\
set style line 28 dashtype 4 linewidth 5\n\
set style line 29 dashtype 4 linewidth 5\n\
set style line 30 dashtype 4 linewidth 5\n\
set style line 31 dashtype 4 linewidth 5\n\
set style line 32 dashtype 4 linewidth 5\n\
set style increment user"                                                                                                                                                                                                                                                                                                                                   );
  plot.GenerateOutput (file);
  file.close ();

  return 0;
}
