# Supplementary material for: An empirical evaluation of link quality utilization in ETX routing for VANETs
Source: PeerJ Comput Sci. 2024 Sep 6;10:e2259. doi: 10.7717/peerj-cs.2259 (PMC11419655; doi:10.7717/peerj-cs.2259)
Supplement: Supplemental Information 1 [file peerj-cs-10-2259-s001.bz2 › ns-allinone-3.29/ns-3.29/examples/traffic-control/examples-to-run.py]

#! /usr/bin/env python
## -*- Mode: python; py-indent-offset: 4; indent-tabs-mode: nil; coding: utf-8; -*-

# A list of C++ examples to run in order to ensure that they remain
# buildable and runnable over time.  Each tuple in the list contains
#
#     (example_name, do_run, do_valgrind_run).
#
# See test.py for more information.
cpp_examples = [
    ("traffic-control", "True", "True"),
]

# A list of Python examples to run in order to ensure that they remain
# runnable over time.  Each tuple in the list contains
#
#     (example_name, do_run).
#
# See test.py for more information.
python_examples = []
