# Supplementary material for: An empirical evaluation of link quality utilization in ETX routing for VANETs
Source: PeerJ Comput Sci. 2024 Sep 6;10:e2259. doi: 10.7717/peerj-cs.2259 (PMC11419655; doi:10.7717/peerj-cs.2259)
Supplement: Supplemental Information 1 [file peerj-cs-10-2259-s001.bz2 › ns-allinone-3.29/ns-3.29/examples/traffic-control/queue-discs-benchmark.cc]

/* -*- Mode:C++; c-file-style:"gnu"; indent-tabs-mode:nil; -*- */
/*
 * Copyright (c) 2015 Universita' degli Studi di Napoli Federico II
 *
 * This program is free software; you can redistribute it and/or modify
 * it under the terms of the GNU General Public License version 2 as
 * published by the Free Software Foundation;
 *
 * This program is distributed in the hope that it will be useful,
 * but WITHOUT ANY WARRANTY; without even the implied warranty of
 * MERCHANTABILITY or FITNESS FOR A PARTICULAR PURPOSE.  See the
 * GNU General Public License for more details.
 *
 * You should have received a copy of the GNU General Public License
 * along with this program; if not, write to the Free Software
 * Foundation, Inc., 59 Temple Place, Suite 330, Boston, MA  02111-1307  USA
 *
 * Authors: Pasquale Imputato <p.imputato@gmail.com>
 *          Stefano Avallone <stefano.avallone@unina.it>
 */

// This example serves as a benchmark for all the queue discs (with BQL enabled or not)
//
// Network topology
//
//                192.168.1.0                             192.168.2.0
// n1 ------------------------------------ n2 ----------------------------------- n3
//   point-to-point (access link)                point-to-point (bottleneck link)
//   100 Mbps, 0.1 ms                            bandwidth [10 Mbps], delay [5 ms]
//   qdiscs PfifoFast with capacity              qdiscs queueDiscType in {PfifoFast, ARED, CoDel, FqCoDel, PIE} [PfifoFast]
//   of 1000 packets                             with capacity of queueDiscSize packets [1000]
//   netdevices queues with size of 100 packets  netdevices queues with size of netdevicesQueueSize packets [100]
//   without BQL                                 bql BQL [false]
//   *** fixed configuration ***
//
// Two TCP flows are generated: one from n1 to n3 and the other from n3 to n1.
// Additionally, n1 pings n3, so that the RTT can be measured.
//
// The output will consist of a number of ping Rtt such as:
//
//    /NodeList/0/ApplicationList/2/$ns3::V4Ping/Rtt=111 ms
//    /NodeList/0/ApplicationList/2/$ns3::V4Ping/Rtt=111 ms
//    /NodeList/0/ApplicationList/2/$ns3::V4Ping/Rtt=110 ms
//    /NodeList/0/ApplicationList/2/$ns3::V4Ping/Rtt=111 ms
//    /NodeList/0/ApplicationList/2/$ns3::V4Ping/Rtt=111 ms
//    /NodeList/0/ApplicationList/2/$ns3::V4Ping/Rtt=112 ms
//    /NodeList/0/ApplicationList/2/$ns3::V4Ping/Rtt=111 ms
//
// The files output will consist of a trace file with bytes in queue and of a trace file for limits
// (when BQL is enabled) both for bottleneck NetDevice on n2, two files with upload and download
// goodput for flows configuration and a file with flow monitor stats.
//
// If you use an AQM as queue disc on the bottleneck netdevices, you can observe that the ping Rtt
// decrease. A further decrease can be observed when you enable BQL.

#include "ns3/core-module.h"
#include "ns3/network-module.h"
#include "ns3/internet-module.h"
#include "ns3/point-to-point-module.h"
#include "ns3/applications-module.h"
#include "ns3/internet-apps-module.h"
#include "ns3/traffic-control-module.h"
#include "ns3/flow-monitor-module.h"

using namespace ns3;

NS_LOG_COMPONENT_DEFINE ("BenchmarkQueueDiscs");

void
LimitsTrace (Ptr<OutputStreamWrapper> stream, uint32_t oldVal, uint32_t newVal)
{
  *stream->GetStream () << Simulator::Now ().GetSeconds () << " " << newVal << std::endl;
}

void
BytesInQueueTrace (Ptr<OutputStreamWrapper> stream, uint32_t oldVal, uint32_t newVal)
{
  *stream->GetStream () << Simulator::Now ().GetSeconds () << " " << newVal << std::endl;
}

static void
GoodputSampling (std::string fileName, ApplicationContainer app, Ptr<OutputStreamWrapper> stream, float period)
{
  Simulator::Schedule (Seconds (period), &GoodputSampling, fileName, app, stream, period);
  double goodput;
  uint64_t totalPackets = DynamicCast<PacketSink> (app.Get (0))->GetTotalRx ();
  goodput = totalPackets * 8 / (Simulator::Now ().GetSeconds () * 1024); // Kbit/s
  *stream->GetStream () << Simulator::Now ().GetSeconds () << " " << goodput << std::endl;
}

static void PingRtt (std::string context, Time rtt)
{
  std::cout << context << "=" << rtt.GetMilliSeconds () << " ms" << std::endl;
}

int main (int argc, char *argv[])
{
  std::string bandwidth = "10Mbps";
  std::string delay = "5ms";
  std::string queueDiscType = "PfifoFast";
  uint32_t queueDiscSize = 1000;
  uint32_t netdevicesQueueSize = 50;
  bool bql = false;

  std::string flowsDatarate = "20Mbps";
  uint32_t flowsPacketsSize = 1000;

  float startTime = 0.1f; // in s
  float simDuration = 60;
  float samplingPeriod = 1;

  CommandLine cmd;
  cmd.AddValue ("bandwidth", "Bottleneck bandwidth", bandwidth);
  cmd.AddValue ("delay", "Bottleneck delay", delay);
  cmd.AddValue ("queueDiscType", "Bottleneck queue disc type in {PfifoFast, ARED, CoDel, FqCoDel, PIE, prio}", queueDiscType);
  cmd.AddValue ("queueDiscSize", "Bottleneck queue disc size in packets", queueDiscSize);
  cmd.AddValue ("netdevicesQueueSize", "Bottleneck netdevices queue size in packets", netdevicesQueueSize);
  cmd.AddValue ("bql", "Enable byte queue limits on bottleneck netdevices", bql);
  cmd.AddValue ("flowsDatarate", "Upload and download flows datarate", flowsDatarate);
  cmd.AddValue ("flowsPacketsSize", "Upload and download flows packets sizes", flowsPacketsSize);
  cmd.AddValue ("startTime", "Simulation start time", startTime);
  cmd.AddValue ("simDuration", "Simulation duration in seconds", simDuration);
  cmd.AddValue ("samplingPeriod", "Goodput sampling period in seconds", samplingPeriod);
  cmd.Parse (argc, argv);

  float stopTime = startTime + simDuration;

  // Create nodes
  NodeContainer n1, n2, n3;
  n1.Create (1);
  n2.Create (1);
  n3.Create (1);

  // Create and configure access link and bottleneck link
  PointToPointHelper accessLink;
  accessLink.SetDeviceAttribute ("DataRate", StringValue ("100Mbps"));
  accessLink.SetChannelAttribute ("Delay", StringValue ("0.1ms"));

  PointToPointHelper bottleneckLink;
  bottleneckLink.SetDeviceAttribute ("DataRate", StringValue (bandwidth));
  bottleneckLink.SetChannelAttribute ("Delay", StringValue (delay));

  InternetStackHelper stack;
  stack.InstallAll ();

  // Access link traffic control configuration
  TrafficControlHelper tchPfifoFastAccess;
  tchPfifoFastAccess.SetRootQueueDisc ("ns3::PfifoFastQueueDisc", "MaxSize", StringValue ("1000p"));

  // Bottleneck link traffic control configuration
  TrafficControlHelper tchBottleneck;

  if (queueDiscType.compare ("PfifoFast") == 0)
    {
      tchBottleneck.SetRootQueueDisc ("ns3::PfifoFastQueueDisc", "MaxSize",
                                      QueueSizeValue (QueueSize (QueueSizeUnit::PACKETS, queueDiscSize)));
    }
  else if (queueDiscType.compare ("ARED") == 0)
    {
      tchBottleneck.SetRootQueueDisc ("ns3::RedQueueDisc");
      Config::SetDefault ("ns3::RedQueueDisc::ARED", BooleanValue (true));
      Config::SetDefault ("ns3::RedQueueDisc::MaxSize",
                          QueueSizeValue (QueueSize (QueueSizeUnit::PACKETS, queueDiscSize)));
    }
  else if (queueDiscType.compare ("CoDel") == 0)
    {
      tchBottleneck.SetRootQueueDisc ("ns3::CoDelQueueDisc");
      Config::SetDefault ("ns3::CoDelQueueDisc::MaxSize",
                          QueueSizeValue (QueueSize (QueueSizeUnit::PACKETS, queueDiscSize)));
    }
  else if (queueDiscType.compare ("FqCoDel") == 0)
    {
      tchBottleneck.SetRootQueueDisc ("ns3::FqCoDelQueueDisc");
      Config::SetDefault ("ns3::FqCoDelQueueDisc::MaxSize",
                          QueueSizeValue (QueueSize (QueueSizeUnit::PACKETS, queueDiscSize)));
    }
  else if (queueDiscType.compare ("PIE") == 0)
    {
      tchBottleneck.SetRootQueueDisc ("ns3::PieQueueDisc");
      Config::SetDefault ("ns3::PieQueueDisc::MaxSize",
                          QueueSizeValue (QueueSize (QueueSizeUnit::PACKETS, queueDiscSize)));
    }
  else if (queueDiscType.compare ("prio") == 0)
    {
      uint16_t handle = tchBottleneck.SetRootQueueDisc ("ns3::PrioQueueDisc", "Priomap",
                                                        StringValue ("0 1 0 1 0 1 0 1 0 1 0 1 0 1 0 1"));
      TrafficControlHelper::ClassIdList cid = tchBottleneck.AddQueueDiscClasses (handle, 2, "ns3::QueueDiscClass");
      tchBottleneck.AddChildQueueDisc (handle, cid[0], "ns3::FifoQueueDisc");
      tchBottleneck.AddChildQueueDisc (handle, cid[1], "ns3::RedQueueDisc");
    }
  else
    {
      NS_ABORT_MSG ("--queueDiscType not valid");
    }

  if (bql)
    {
      tchBottleneck.SetQueueLimits ("ns3::DynamicQueueLimits");
    }

  Config::SetDefault ("ns3::QueueBase::MaxSize", StringValue ("100p"));

  NetDeviceContainer devicesAccessLink = accessLink.Install (n1.Get (0), n2.Get (0));
  tchPfifoFastAccess.Install (devicesAccessLink);
  Ipv4AddressHelper address;
  address.SetBase ("192.168.0.0", "255.255.255.0");
  address.NewNetwork ();
  Ipv4InterfaceContainer interfacesAccess = address.Assign (devicesAccessLink);

  Config::SetDefault ("ns3::QueueBase::MaxSize", StringValue (std::to_string (netdevicesQueueSize) + "p"));

  NetDeviceContainer devicesBottleneckLink = bottleneckLink.Install (n2.Get (0), n3.Get (0));
  QueueDiscContainer qdiscs;
  qdiscs = tchBottleneck.Install (devicesBottleneckLink);

  address.NewNetwork ();
  Ipv4InterfaceContainer interfacesBottleneck = address.Assign (devicesBottleneckLink);

  Ptr<NetDeviceQueueInterface> interface = devicesBottleneckLink.Get (0)->GetObject<NetDeviceQueueInterface> ();
  Ptr<NetDeviceQueue> queueInterface = interface->GetTxQueue (0);
  Ptr<DynamicQueueLimits> queueLimits = StaticCast<DynamicQueueLimits> (queueInterface->GetQueueLimits ());

  AsciiTraceHelper ascii;
  if (bql)
    {
      queueDiscType = queueDiscType + "-bql";
      Ptr<OutputStreamWrapper> streamLimits = ascii.CreateFileStream (queueDiscType + "-limits.txt");
      queueLimits->TraceConnectWithoutContext ("Limit",MakeBoundCallback (&LimitsTrace, streamLimits));
    }
  Ptr<Queue<Packet> > queue = StaticCast<PointToPointNetDevice> (devicesBottleneckLink.Get (0))->GetQueue ();
  Ptr<OutputStreamWrapper> streamBytesInQueue = ascii.CreateFileStream (queueDiscType + "-bytesInQueue.txt");
  queue->TraceConnectWithoutContext ("BytesInQueue",MakeBoundCallback (&BytesInQueueTrace, streamBytesInQueue));

  Ipv4InterfaceContainer n1Interface;
  n1Interface.Add (interfacesAccess.Get (0));

  Ipv4InterfaceContainer n3Interface;
  n3Interface.Add (interfacesBottleneck.Get (1));

  Ipv4GlobalRoutingHelper::PopulateRoutingTables ();

  Config::SetDefault ("ns3::TcpSocket::SegmentSize", UintegerValue (flowsPacketsSize));

  // Flows configuration
  // Bidirectional TCP streams with ping like flent tcp_bidirectional test.
  uint16_t port = 7;
  ApplicationContainer uploadApp, downloadApp, sourceApps;
  // Configure and install upload flow
  Address addUp (InetSocketAddress (Ipv4Address::GetAny (), port));
  PacketSinkHelper sinkHelperUp ("ns3::TcpSocketFactory", addUp);
  sinkHelperUp.SetAttribute ("Protocol", TypeIdValue (TcpSocketFactory::GetTypeId ()));
  uploadApp.Add (sinkHelperUp.Install (n3));

  InetSocketAddress socketAddressUp = InetSocketAddress (n3Interface.GetAddress (0), port);
  OnOffHelper onOffHelperUp ("ns3::TcpSocketFactory", Address ());
  onOffHelperUp.SetAttribute ("Remote", AddressValue (socketAddressUp));
  onOffHelperUp.SetAttribute ("OnTime", StringValue ("ns3::ConstantRandomVariable[Constant=1]"));
  onOffHelperUp.SetAttribute ("OffTime", StringValue ("ns3::ConstantRandomVariable[Constant=0]"));
  onOffHelperUp.SetAttribute ("PacketSize", UintegerValue (flowsPacketsSize));
  onOffHelperUp.SetAttribute ("DataRate", StringValue (flowsDatarate));
  sourceApps.Add (onOffHelperUp.Install (n1));

  port = 8;
  // Configure and install download flow
  Address addDown (InetSocketAddress (Ipv4Address::GetAny (), port));
  PacketSinkHelper sinkHelperDown ("ns3::TcpSocketFactory", addDown);
  sinkHelperDown.SetAttribute ("Protocol", TypeIdValue (TcpSocketFactory::GetTypeId ()));
  downloadApp.Add (sinkHelperDown.Install (n1));

  InetSocketAddress socketAddressDown = InetSocketAddress (n1Interface.GetAddress (0), port);
  OnOffHelper onOffHelperDown ("ns3::TcpSocketFactory", Address ());
  onOffHelperDown.SetAttribute ("Remote", AddressValue (socketAddressDown));
  onOffHelperDown.SetAttribute ("OnTime", StringValue ("ns3::ConstantRandomVariable[Constant=1]"));
  onOffHelperDown.SetAttribute ("OffTime", StringValue ("ns3::ConstantRandomVariable[Constant=0]"));
  onOffHelperDown.SetAttribute ("PacketSize", UintegerValue (flowsPacketsSize));
  onOffHelperDown.SetAttribute ("DataRate", StringValue (flowsDatarate));
  sourceApps.Add (onOffHelperDown.Install (n3));

  // Configure and install ping
  V4PingHelper ping = V4PingHelper (n3Interface.GetAddress (0));
  ping.Install (n1);

  Config::Connect ("/NodeList/*/ApplicationList/*/$ns3::V4Ping/Rtt", MakeCallback (&PingRtt));

  uploadApp.Start (Seconds (0));
  uploadApp.Stop (Seconds (stopTime));
  downloadApp.Start (Seconds (0));
  downloadApp.Stop (Seconds (stopTime));

  sourceApps.Start (Seconds (0 + 0.1));
  sourceApps.Stop (Seconds (stopTime - 0.1));

  Ptr<OutputStreamWrapper> uploadGoodputStream = ascii.CreateFileStream (queueDiscType + "-upGoodput.txt");
  Simulator::Schedule (Seconds (samplingPeriod), &GoodputSampling, queueDiscType + "-upGoodput.txt", uploadApp,
                       uploadGoodputStream, samplingPeriod);
  Ptr<OutputStreamWrapper> downloadGoodputStream = ascii.CreateFileStream (queueDiscType + "-downGoodput.txt");
  Simulator::Schedule (Seconds (samplingPeriod), &GoodputSampling, queueDiscType + "-downGoodput.txt", downloadApp,
                       downloadGoodputStream, samplingPeriod);

  // Flow monitor
  Ptr<FlowMonitor> flowMonitor;
  FlowMonitorHelper flowHelper;
  flowMonitor = flowHelper.InstallAll();

  Simulator::Stop (Seconds (stopTime));
  Simulator::Run ();

  flowMonitor->SerializeToXmlFile(queueDiscType + "-flowMonitor.xml", true, true);

  Simulator::Destroy ();
  return 0;
}
