# Supplementary material for: An empirical evaluation of link quality utilization in ETX routing for VANETs
Source: PeerJ Comput Sci. 2024 Sep 6;10:e2259. doi: 10.7717/peerj-cs.2259 (PMC11419655; doi:10.7717/peerj-cs.2259)
Supplement: Supplemental Information 1 [file peerj-cs-10-2259-s001.bz2 › ns-allinone-3.29/ns-3.29/examples/traffic-control/wscript]

## -*- Mode: python; py-indent-offset: 4; indent-tabs-mode: nil; coding: utf-8; -*-

def build(bld):
    obj = bld.create_ns3_program('traffic-control',
                                 ['internet', 'point-to-point', 'applications', 'traffic-control', 'flow-monitor'])
    obj.source = 'traffic-control.cc'

    obj = bld.create_ns3_program('queue-discs-benchmark',
                                 ['internet', 'point-to-point', 'applications', 'internet-apps', 'traffic-control', 'flow-monitor'])
    obj.source = 'queue-discs-benchmark.cc'

    obj = bld.create_ns3_program('red-vs-fengadaptive', ['point-to-point', 'point-to-point-layout', 'internet', 'applications', 'traffic-control'])
    obj.source = 'red-vs-fengadaptive.cc'

    obj = bld.create_ns3_program('red-vs-nlred', ['point-to-point', 'point-to-point-layout', 'internet', 'applications', 'traffic-control'])
    obj.source = 'red-vs-nlred.cc'

    obj = bld.create_ns3_program('tbf-example',
                                 ['internet', 'point-to-point', 'applications', 'traffic-control'])
    obj.source = 'tbf-example.cc'
