# Supplementary material for: An empirical evaluation of link quality utilization in ETX routing for VANETs
Source: PeerJ Comput Sci. 2024 Sep 6;10:e2259. doi: 10.7717/peerj-cs.2259 (PMC11419655; doi:10.7717/peerj-cs.2259)
Supplement: Supplemental Information 1 [file peerj-cs-10-2259-s001.bz2 › ns-allinone-3.29/ns-3.29/examples/realtime/wscript]

## -*- Mode: python; py-indent-offset: 4; indent-tabs-mode: nil; coding: utf-8; -*-

def build(bld):
    if bld.env["ENABLE_REAL_TIME"]:
        obj = bld.create_ns3_program('realtime-udp-echo', ['csma', 'internet', 'applications'])
        obj.source = 'realtime-udp-echo.cc'

        bld.register_ns3_script('realtime-udp-echo.py', ['csma', 'internet', 'applications'])
