# Supplementary material for: An empirical evaluation of link quality utilization in ETX routing for VANETs
Source: PeerJ Comput Sci. 2024 Sep 6;10:e2259. doi: 10.7717/peerj-cs.2259 (PMC11419655; doi:10.7717/peerj-cs.2259)
Supplement: Supplemental Information 1 [file peerj-cs-10-2259-s001.bz2 › ns-allinone-3.29/ns-3.29/examples/matrix-topology/node_coordinates.txt]

57.65	47.6
57.55	47.25
58.7	38.59
58.7	37.97
58	37.35
61.6	34.1
62.1	33.8
75.22	41.13
75	39.7
83.28	32.95
83.25	32.78
85.45	39.12
85.62	38.91
92.35	41.85
93.2	39.83
95.58	33.75
98.62	28.54
100.83	35.48
102.51	39.04
102.67	38.95
103	38.9
103.3	39.23
104.95	39.95
105.95	40.13
106	40.71
107.41	42.1
108.94	42.36
