# Supplementary material for: An empirical evaluation of link quality utilization in ETX routing for VANETs
Source: PeerJ Comput Sci. 2024 Sep 6;10:e2259. doi: 10.7717/peerj-cs.2259 (PMC11419655; doi:10.7717/peerj-cs.2259)
Supplement: Supplemental Information 1 [file peerj-cs-10-2259-s001.bz2 › ns-allinone-3.29/ns-3.29/examples/tutorial/first.py]

# /*
#  * This program is free software; you can redistribute it and/or modify
#  * it under the terms of the GNU General Public License version 2 as
#  * published by the Free Software Foundation;
#  *
#  * This program is distributed in the hope that it will be useful,
#  * but WITHOUT ANY WARRANTY; without even the implied warranty of
#  * MERCHANTABILITY or FITNESS FOR A PARTICULAR PURPOSE.  See the
#  * GNU General Public License for more details.
#  *
#  * You should have received a copy of the GNU General Public License
#  * along with this program; if not, write to the Free Software
#  * Foundation, Inc., 59 Temple Place, Suite 330, Boston, MA  02111-1307  USA
#  */

import ns.applications
import ns.core
import ns.internet
import ns.network
import ns.point_to_point

ns.core.LogComponentEnable("UdpEchoClientApplication", ns.core.LOG_LEVEL_INFO)
ns.core.LogComponentEnable("UdpEchoServerApplication", ns.core.LOG_LEVEL_INFO)

nodes = ns.network.NodeContainer()
nodes.Create(2)

pointToPoint = ns.point_to_point.PointToPointHelper()
pointToPoint.SetDeviceAttribute("DataRate", ns.core.StringValue("5Mbps"))
pointToPoint.SetChannelAttribute("Delay", ns.core.StringValue("2ms"))

devices = pointToPoint.Install(nodes)

stack = ns.internet.InternetStackHelper()
stack.Install(nodes)

address = ns.internet.Ipv4AddressHelper()
address.SetBase(ns.network.Ipv4Address("10.1.1.0"),
                ns.network.Ipv4Mask("255.255.255.0"))

interfaces = address.Assign(devices)

echoServer = ns.applications.UdpEchoServerHelper(9)

serverApps = echoServer.Install(nodes.Get(1))
serverApps.Start(ns.core.Seconds(1.0))
serverApps.Stop(ns.core.Seconds(10.0))

echoClient = ns.applications.UdpEchoClientHelper(interfaces.GetAddress(1), 9)
echoClient.SetAttribute("MaxPackets", ns.core.UintegerValue(1))
echoClient.SetAttribute("Interval", ns.core.TimeValue(ns.core.Seconds(1.0)))
echoClient.SetAttribute("PacketSize", ns.core.UintegerValue(1024))

clientApps = echoClient.Install(nodes.Get(0))
clientApps.Start(ns.core.Seconds(2.0))
clientApps.Stop(ns.core.Seconds(10.0))

ns.core.Simulator.Run()
ns.core.Simulator.Destroy()
