# Supplementary material for: An empirical evaluation of link quality utilization in ETX routing for VANETs
Source: PeerJ Comput Sci. 2024 Sep 6;10:e2259. doi: 10.7717/peerj-cs.2259 (PMC11419655; doi:10.7717/peerj-cs.2259)
Supplement: Supplemental Information 1 [file peerj-cs-10-2259-s001.bz2 › ns-allinone-3.29/ns-3.29/examples/tutorial/third.py]

# -*-  Mode: Python; -*-
# /*
#  * This program is free software; you can redistribute it and/or modify
#  * it under the terms of the GNU General Public License version 2 as
#  * published by the Free Software Foundation;
#  *
#  * This program is distributed in the hope that it will be useful,
#  * but WITHOUT ANY WARRANTY; without even the implied warranty of
#  * MERCHANTABILITY or FITNESS FOR A PARTICULAR PURPOSE.  See the
#  * GNU General Public License for more details.
#  *
#  * You should have received a copy of the GNU General Public License
#  * along with this program; if not, write to the Free Software
#  * Foundation, Inc., 59 Temple Place, Suite 330, Boston, MA  02111-1307  USA
#  *
#  * Ported to Python by Mohit P. Tahiliani
#  */

import ns.core
import ns.network
import ns.point_to_point
import ns.applications
import ns.wifi
import ns.mobility
import ns.csma
import ns.internet
import sys

# // Default Network Topology
# //
# //   Wifi 10.1.3.0
# //                 AP
# //  *    *    *    *
# //  |    |    |    |    10.1.1.0
# // n5   n6   n7   n0 -------------- n1   n2   n3   n4
# //                   point-to-point  |    |    |    |
# //                                   ================
# //                                     LAN 10.1.2.0

cmd = ns.core.CommandLine()
cmd.nCsma = 3
cmd.verbose = "True"
cmd.nWifi = 3
cmd.AddValue("nCsma", "Number of \"extra\" CSMA nodes/devices")
cmd.AddValue("nWifi", "Number of wifi STA devices")
cmd.AddValue("verbose", "Tell echo applications to log if true")

cmd.Parse(sys.argv)

nCsma = int(cmd.nCsma)
verbose = cmd.verbose
nWifi = int(cmd.nWifi)

if nWifi > 18:
	print ("Number of wifi nodes "+ str(nWifi)+ " specified exceeds the mobility bounding box")
	sys.exit(1)

if verbose == "True":
	ns.core.LogComponentEnable("UdpEchoClientApplication", ns.core.LOG_LEVEL_INFO)
	ns.core.LogComponentEnable("UdpEchoServerApplication", ns.core.LOG_LEVEL_INFO)
	
p2pNodes = ns.network.NodeContainer()
p2pNodes.Create(2)

pointToPoint = ns.point_to_point.PointToPointHelper()
pointToPoint.SetDeviceAttribute("DataRate", ns.core.StringValue("5Mbps"))
pointToPoint.SetChannelAttribute("Delay", ns.core.StringValue("2ms"))

p2pDevices = pointToPoint.Install(p2pNodes)

csmaNodes = ns.network.NodeContainer()
csmaNodes.Add(p2pNodes.Get(1))
csmaNodes.Create(nCsma)

csma = ns.csma.CsmaHelper()
csma.SetChannelAttribute("DataRate", ns.core.StringValue("100Mbps"))
csma.SetChannelAttribute("Delay", ns.core.TimeValue(ns.core.NanoSeconds(6560)))

csmaDevices = csma.Install(csmaNodes)

wifiStaNodes = ns.network.NodeContainer()
wifiStaNodes.Create(nWifi)
wifiApNode = p2pNodes.Get(0)

channel = ns.wifi.YansWifiChannelHelper.Default()
phy = ns.wifi.YansWifiPhyHelper.Default()
phy.SetChannel(channel.Create())

wifi = ns.wifi.WifiHelper()
wifi.SetRemoteStationManager("ns3::AarfWifiManager")

mac = ns.wifi.WifiMacHelper()
ssid = ns.wifi.Ssid ("ns-3-ssid")

mac.SetType ("ns3::StaWifiMac", "Ssid", ns.wifi.SsidValue(ssid), "ActiveProbing", ns.core.BooleanValue(False))
staDevices = wifi.Install(phy, mac, wifiStaNodes)

mac.SetType("ns3::ApWifiMac","Ssid", ns.wifi.SsidValue (ssid))
apDevices = wifi.Install(phy, mac, wifiApNode)

mobility = ns.mobility.MobilityHelper()
mobility.SetPositionAllocator ("ns3::GridPositionAllocator", "MinX", ns.core.DoubleValue(0.0), 
								"MinY", ns.core.DoubleValue (0.0), "DeltaX", ns.core.DoubleValue(5.0), "DeltaY", ns.core.DoubleValue(10.0), 
                                 "GridWidth", ns.core.UintegerValue(3), "LayoutType", ns.core.StringValue("RowFirst"))
                                 
mobility.SetMobilityModel ("ns3::RandomWalk2dMobilityModel", "Bounds", ns.mobility.RectangleValue(ns.mobility.Rectangle (-50, 50, -50, 50)))
mobility.Install(wifiStaNodes)

mobility.SetMobilityModel("ns3::ConstantPositionMobilityModel")
mobility.Install(wifiApNode)

stack = ns.internet.InternetStackHelper()
stack.Install(csmaNodes)
stack.Install(wifiApNode)
stack.Install(wifiStaNodes)

address = ns.internet.Ipv4AddressHelper()
address.SetBase(ns.network.Ipv4Address("10.1.1.0"), ns.network.Ipv4Mask("255.255.255.0"))
p2pInterfaces = address.Assign(p2pDevices)

address.SetBase(ns.network.Ipv4Address("10.1.2.0"), ns.network.Ipv4Mask("255.255.255.0"))
csmaInterfaces = address.Assign(csmaDevices)

address.SetBase(ns.network.Ipv4Address("10.1.3.0"), ns.network.Ipv4Mask("255.255.255.0"))
address.Assign(staDevices)
address.Assign(apDevices)

echoServer = ns.applications.UdpEchoServerHelper(9)

serverApps = echoServer.Install(csmaNodes.Get(nCsma))
serverApps.Start(ns.core.Seconds(1.0))
serverApps.Stop(ns.core.Seconds(10.0))

echoClient = ns.applications.UdpEchoClientHelper(csmaInterfaces.GetAddress(nCsma), 9)
echoClient.SetAttribute("MaxPackets", ns.core.UintegerValue(1))
echoClient.SetAttribute("Interval", ns.core.TimeValue(ns.core.Seconds (1.0)))
echoClient.SetAttribute("PacketSize", ns.core.UintegerValue(1024))

clientApps = echoClient.Install(wifiStaNodes.Get (nWifi - 1))
clientApps.Start(ns.core.Seconds(2.0))
clientApps.Stop(ns.core.Seconds(10.0))

ns.internet.Ipv4GlobalRoutingHelper.PopulateRoutingTables()

ns.core.Simulator.Stop(ns.core.Seconds(10.0))

pointToPoint.EnablePcapAll ("third")
phy.EnablePcap ("third", apDevices.Get (0))
csma.EnablePcap ("third", csmaDevices.Get (0), True)

ns.core.Simulator.Run()
ns.core.Simulator.Destroy()
