# Supplementary material for: An empirical evaluation of link quality utilization in ETX routing for VANETs
Source: PeerJ Comput Sci. 2024 Sep 6;10:e2259. doi: 10.7717/peerj-cs.2259 (PMC11419655; doi:10.7717/peerj-cs.2259)
Supplement: Supplemental Information 1 [file peerj-cs-10-2259-s001.bz2 › ns-allinone-3.29/ns-3.29/examples/routing/global-routing-multi-switch-plus-router.cc]

/* -*- Mode:C++; c-file-style:"gnu"; indent-tabs-mode:nil; -*- */
/*
 * Copyright (c) 2015 - Chip Webb
 *
 * This program is free software; you can redistribute it and/or modify
 * it under the terms of the GNU General Public License version 2 as
 * published by the Free Software Foundation;
 *
 * This program is distributed in the hope that it will be useful,
 * but WITHOUT ANY WARRANTY; without even the implied warranty of
 * MERCHANTABILITY or FITNESS FOR A PARTICULAR PURPOSE.  See the
 * GNU General Public License for more details.
 *
 * You should have received a copy of the GNU General Public License
 * along with this program; if not, write to the Free Software
 * Foundation, Inc., 59 Temple Place, Suite 330, Boston, MA  02111-1307  USA
 *
 * Author: Chip Webb  <ns3 (at) chipwebb.com>
 *
 */

// ###################################################################### //
//                         Network topology                               //
// ---------------------------------------------------------------------- //
//                                                                        //
// This example shows two L2 LANs connected by a WAN link and illustrates //
// a network that has multiple L2 switches between L3 routers.            //
//                                                                        //
// It serves as a test case to verify a patch to global-router-interface  //
// that fixes a previous bug (#2102 in the ns-3 tracker) but is also      //
// another example program.                                               //
//                                                                        //
// The LANs are "top" [192.168.1/24] and "bottom" [192.168.2/24].         //
// Each LAN network is interconnected by several L2 switches, and each    //
// LAN has its own router to act as a gateway with the WAN. Each LAN      //
// has two endpoints upon which is installed a UDP echo client or server  //
// that are used to test connectivity over the LANs & WAN.                //
//                                                                        //
// One pair of UDP endpoints (t3 and b3) have LAN connections with only   //
// one switch between them and their local routers. This path works with  //
// unpatched ns3 code (3.24 & earlier) as well as with the patch applied. //
//                                                                        //
// Another pair of endpoints (t2 and b2) have LAN connections with        //
// a chain of multiple switches between them and their local router.      //
// This path will only work after applying the associated patch.          //
//                                                                        //
// The LAN links are modeled by half-duplex Ethernet CSMA links which     //
// have command-line-configurable data rate and latency.                  //
//                                                                        //
// There are two types of CSMA links: 100Mbit and 10Mbit. The 100Mbit     //
// links are called csmaX, are denoted by [X] in the diagram and can      //
// be controlled with the --csmaXRate and --csmaXDelay command line args. //
// The 10Mbit links are called csmaY, are denoted by [Y] in the diagram   //
// and can be controlled with the --csmaYRate and --csmaYDelay command    //
// line arguments. Both the top and bottom LAN have a mixture of          //
// 100Mbit/s and 10Mbit/s links.                                          //
//                                                                        //
// The WAN is modeled by a point-to-point link which has configurable     //
// data rate and latency. Unlike many typical home/work networks,         //
// the routers do not perform NAT.                                        //
//                                                                        //
// The WAN link is denoted by [P] in the diagram, and the                 //
// speed and latency can be set from the command line with the            //
// --p2pRate and --p2pDelay options. The default for this link is 5Mbit/s //
// and 50ms delay                                                         //
//                                                                        //
// Note: Names in parenthesis after NetDevices are pcap tap locations.    //
//                                                                        //
// ---------------------------------------------------------------------- //
//                                                                        //
//   192.168.  192.168.                                                   //
//    .1.2      .1.3                                                      //
//  ---------  ---------                                                  //
//  |  t2   |  |  t3   |                                                  //
//  |  UDP  |  |  UDP  |                                                  //
//  |  echo |  |  echo |    Node t2 is a UDP echo client (multi-switch)   //
//  | client|  | server|    Node t3 is a UDP echo server (single-switch)  //
//  ---------  ---------                                                  //
//   CSMA(t2)   CSMA(t3)                                                  //
//     [X]        [X]                                                     //
//     [X]        [X]                                                     //
//    CSMA        [X]                                                     //
//  ---------     [X]                                                     //
//  |  ts4  |     [X]        Nodes ts1, ts2, ts3 and ts4 are L2 switches  //
//  |  (sw) |     [X]        The top LAN is subnet 192.168.1.*            //
//  ---------     [X]                                                     //
//    CSMA        [X]        The long chain of switches is designed       //
//     [Y]        [X]        to test whether global-router-interface      //
//     [Y]        [X]        can fully enumerate an IP subnet that has    //
//    CSMA        [X]        multiple interconnected L2 switches.         //
//  ---------     [X]        The problem is documented in Bug #2102.      //
//  |  ts3  |     [X]                                                     //
//  |  (sw) |     [X]                                                     //
//  ---------     [X]                                                     //
//    CSMA        [X]                                                     //
//     [X]        [X]                                                     //
//     [X]        [X]                                                     //
//    CSMA        [X]                                                     //
//  ---------     [X]                                                     //
//  |  ts2  |     [X]                                                     //
//  |  (sw) |     [X]                                                     //
//  ---------     [X]                                                     //
//    CSMA        [X]                                                     //
//     [Y]        [X]                                                     //
//     [Y]        [X]                                                     //
//    CSMA       CSMA                                                     //
//   ------------------                                                   //
//   |  ts1 (switch)  |                                                   //
//   ------------------                                                   //
//          CSMA                                                          //
//           [Y]                                                          //
//           [Y]                                                          //
//          CSMA(trlan)    192.168.1.1                                    //
//   ------------------                                                   //
//   |  tr (router)   |    Node tr is an L3 router                        //
//   ------------------      (between 192.168.1.* & 76.1.1.*)             //
//           P2P(trwan)    76.1.1.1                                       //
//           [P]                                                          //
//           [P]                                                          //
//           [P]                                                          //
//           [P]                                                          //
//           [P]           The WAN is 76.1.1.*                            //
//           [P]                                                          //
//           [P]                                                          //
//           [P]                                                          //
//           P2P(brwan)    76.1.1.2                                       //
//   ------------------                                                   //
//   |  br (router)   |    Node br is an L3 router                        //
//   ------------------      (between 192.168.2.* & 76.1.1.*)             //
//          CSMA(brlan)    192.168.2.1                                    //
//           [X]                                                          //
//           [X]                                                          //
//          CSMA                                                          //
//   ------------------     Nodes bs1 to bs5 are L2 switches              //
//   |  bs1 (switch)  |     The bottom LAN is subnet 192.168.2.*          //
//   ------------------                                                   //
//    CSMA       CSMA                                                     //
//     [Y]        [Y]                                                     //
//     [Y]        [Y]                                                     //
//    CSMA        [Y]                                                     //
//  ---------     [Y]                                                     //
//  | bs2   |     [Y]                                                     //
//  | (sw)  |     [Y]                                                     //
//  ---------     [Y]                                                     //
//    CSMA        [Y]                                                     //
//     [X]        [Y]                                                     //
//     [X]        [Y]                                                     //
//    CSMA        [Y]                                                     //
//  ---------     [Y]                                                     //
//  | bs3   |     [Y]                                                     //
//  | (sw)  |     [Y]                                                     //
//  ---------     [Y]                                                     //
//    CSMA        [Y]                                                     //
//     [Y]        [Y]                                                     //
//     [Y]        [Y]                                                     //
//    CSMA        [Y]                                                     //
//  ---------     [Y]                                                     //
//  | bs4   |     [Y]                                                     //
//  | (sw)  |     [Y]                                                     //
//  ---------     [Y]                                                     //
//    CSMA        [Y]                                                     //
//     [X]        [Y]                                                     //
//     [X]        [Y]                                                     //
//    CSMA        [Y]                                                     //
//  ---------     [Y]                                                     //
//  | bs5   |     [Y]                                                     //
//  | (sw)  |     [Y]                                                     //
//  ---------     [Y]                                                     //
//    CSMA        [Y]                                                     //
//     [Y]        [Y]                                                     //
//     [Y]        [Y]                                                     //
//    CSMA(b2)   CSMA(b3)                                                 //
//  ---------  ---------                                                  //
//  |  b2   |  |  b3   |                                                  //
//  |  UDP  |  |  UDP  |                                                  //
//  |  echo |  |  echo |    Node b2 is a UDP echo server (multi-switch)   //
//  | server|  | client|    Node b3 is a UDP echo client (single-switch)  //
//  ---------  ---------                                                  //
//   192.168.  192.168.                                                   //
//    .2.2      .2.3                                                      //
//                                                                        //
// ---------------------------------------------------------------------- //
//                            Explanation                                 //
// ---------------------------------------------------------------------- //
//                                                                        //
// UDP packet flows are configured between nodes on the top and bottom    //
// LANs (using UDP echo client & server).                                 //
//                                                                        //
// The network carrying the "multi switch" UDP flow is connected with     //
// multiple L2 switches between L3 nodes so it should only work if the    //
// global-router-interface source code properly supports bridging.        //
//                                                                        //
// The network carrying the "single switch" UDP flow is connected with    //
// only one L2 switch between L3 nodes so it should work with or          //
// without the patch                                                      //
//                                                                        //
// = = = = = = = = = = = = = = = = = = = = = = = = = = = = = = = = = = =  //
// Traffic summary:                                                       //
// ---------------------------------------------------------------------- //
//                                                                        //
// - UDP flow  from t2 (192.168.1.2) to b2 (192.168.2.2) [Multi Switch]   //
//             from b3 (192.168.2.3) to t3 (192.168.1.3) [Single Switch]  //
//                                                                        //
// = = = = = = = = = = = = = = = = = = = = = = = = = = = = = = = = = = =  //
// Node List & IP addresses assigned during simulation                    //
// ---------------------------------------------------------------------- //
//      t2     : 192.168.1.2 : Top multi-switch UDP echo client           //
//      t3     : 192.168.1.3 : Top single-switch UDP echo server          //
//             :                                                          //
//      ts1    : <no IP>     : Top switch 1 (bridge)                      //
//      ts2    : <no IP>     : Top switch 2 (bridge)                      //
//      ts3    : <no IP>     : Top switch 3 (bridge)                      //
//      ts4    : <no IP>     : Top switch 4 (bridge)                      //
//             :                                                          //
//      tr     : 192.168.1.1 : Router connecting top LAN (192.168.1.*)    //
//             : 76.1.1.1    :                to the WAN                  //
//             :                                                          //
//      br     : 76.1.1.2    : Router connecting the WAN                  //
//             : 192.168.2.1 :                to bot LAN (192.168.2.*)    //
//             :                                                          //
//      bs1    : <no IP>     : Bottom switch 1 (bridge)                   //
//      bs2    : <no IP>     : Bottom switch 2 (bridge)                   //
//      bs3    : <no IP>     : Bottom switch 3 (bridge)                   //
//      bs4    : <no IP>     : Bottom switch 4 (bridge)                   //
//      bs5    : <no IP>     : Bottom switch 5 (bridge)                   //
//             :                                                          //
//      b2     : 192.168.2.2 : Bottom multi-switch UDP echo server        //
//      b3     : 192.168.2.3 : Bottom single-switch UDP echo client       //
//             :                                                          //
// ---------------------------------------------------------------------- //
// Author:     Chip Webb <ns3 (a) chipwebb dot com>                       //
// ###################################################################### //

#include <iostream>
#include <fstream>

#include "ns3/core-module.h"
#include "ns3/network-module.h"
#include "ns3/applications-module.h"
#include "ns3/bridge-module.h"
#include "ns3/csma-module.h"
#include "ns3/point-to-point-module.h"
#include "ns3/internet-module.h"

using namespace ns3;

// ########################################################################
// Main routine
// ########################################################################
NS_LOG_COMPONENT_DEFINE ("GlobalRoutingMultiSwitchPlusRouter");

#define vssearch(loc,vec) std::find ((vec).begin (), (vec).end (), (loc)) != (vec).end ()

int
main (int argc, char *argv[])
{
  // ----------------------------------------------------------------------
  // Default values for command line arguments
  // ----------------------------------------------------------------------
  bool        verbose              = true;

  int         simDurationSeconds   = 60;

  bool        enableUdpMultiSW     = true;
  bool        enableUdpSingleSW    = true;

  std::string pcapLocations        = "";
  uint32_t    snapLen              = PcapFile::SNAPLEN_DEFAULT;

  std::string csmaXLinkDataRate    = "100Mbps";
  std::string csmaXLinkDelay       = "500ns";

  std::string csmaYLinkDataRate    = "10Mbps";
  std::string csmaYLinkDelay       = "500ns";

  std::string p2pLinkDataRate      = "5Mbps";
  std::string p2pLinkDelay         = "50ms";

  uint16_t    udpEchoPort          = 9;  // The well-known UDP echo port


  // ----------------------------------------------------------------------
  // Create command line options and get them
  // ----------------------------------------------------------------------
  CommandLine cmd;

  cmd.Usage    ("NOTE: valid --pcap arguments are: 't2,t3,b2,b3,trlan,trwan,brlan,brwan'");

  cmd.AddValue ("verbose",      "Enable printing informational messages",        verbose);

  cmd.AddValue ("duration",     "Duration of simulation.",                       simDurationSeconds);

  cmd.AddValue ("udpMultiSW",   "Enable udp over multi-switch links",            enableUdpMultiSW);
  cmd.AddValue ("udpSingleSW",  "Enable udp over single-switch links",           enableUdpSingleSW);

  cmd.AddValue ("pcap",         "Comma separated list of PCAP Locations to tap", pcapLocations);
  cmd.AddValue ("snapLen",      "PCAP packet capture length",                    snapLen);

  cmd.AddValue ("csmaXRate",    "CSMA X Link data rate",                         csmaXLinkDataRate);
  cmd.AddValue ("csmaXDelay",   "CSMA X Link delay",                             csmaXLinkDelay);

  cmd.AddValue ("csmaYRate",    "CSMA Y Link data rate",                         csmaYLinkDataRate);
  cmd.AddValue ("csmaYDelay",   "CSMA Y Link delay",                             csmaYLinkDelay);

  cmd.AddValue ("p2pRate",      "P2P Link data rate",                            p2pLinkDataRate);
  cmd.AddValue ("p2pDelay",     "P2P Link delay",                                p2pLinkDelay);

  cmd.Parse (argc, argv);

  // --------------------------------------------------------------------
  // Users may find it convenient to turn on explicit debugging
  // for selected modules; the below lines suggest how to do this
  // --------------------------------------------------------------------
  if (verbose)
    {
      LogComponentEnable ("GlobalRoutingMultiSwitchPlusRouter", LOG_LEVEL_INFO);
    }


  // ======================================================================
  // Define the list of valid PCAP taps
  // ----------------------------------------------------------------------
  std::vector<std::string> pcapTaps;
  pcapTaps.push_back ("t2");              // multi-switch  UDP echo client
  pcapTaps.push_back ("t3");              // single-switch UDP echo server
  pcapTaps.push_back ("b2");              // multi-switch  UDP echo server
  pcapTaps.push_back ("b3");              // single-switch UDP echo client
  pcapTaps.push_back ("trlan");           // top router    LAN side
  pcapTaps.push_back ("trwan");           // top router    WAN side
  pcapTaps.push_back ("brlan");           // bottom router LAN side
  pcapTaps.push_back ("brwan");           // bottom router WAN side

  // ----------------------------------------------------------------------
  // Parse the pcapLocations string into pcapLocationVec
  // ----------------------------------------------------------------------
  std::vector<std::string> pcapLocationVec;
  if (pcapLocations != "")
    {
      std::stringstream sStream (pcapLocations);

      while ( sStream.good () )
        {
          std::string substr;
          getline ( sStream, substr, ',' );
          if (vssearch (substr,pcapTaps))
            {
              pcapLocationVec.push_back ( substr );
            }
          else
            {
              NS_LOG_ERROR ("WARNING: Unrecognized PCAP location: <" + substr + ">");
            }
        }

      for (std::vector<std::string>::const_iterator
           ploc = pcapLocationVec.begin ();
           ploc  != pcapLocationVec.end ();
           ++ploc)
        {
          NS_LOG_INFO ("PCAP capture at: <" + *ploc + ">");
        }
    }


  // ======================================================================
  // Set some simulator-wide values
  // ======================================================================

  // ----------------------------------------------------------------------
  // Set PCAP packet capture maximum packet length
  // ----------------------------------------------------------------------
  if (snapLen != PcapFile::SNAPLEN_DEFAULT)
    {
      Config::SetDefault ("ns3::PcapFileWrapper::CaptureSize",   UintegerValue (snapLen));
    }

  // ======================================================================
  // Create the nodes & links required for the topology shown in comments above.
  // ----------------------------------------------------------------------
  NS_LOG_INFO ("INFO: Create nodes.");    // - - - - - - - - - - - - - - - -
                                          // Node IP     : Description
                                          // - - - - - - - - - - - - - - - -
  Ptr<Node> t2  = CreateObject<Node> ();  // 192.168.1.2 : Top multi-switch udp echo client
  Ptr<Node> t3  = CreateObject<Node> ();  // 192.168.1.3 : Top single-switch   udp echo server
                                          //             :
  Ptr<Node> ts1 = CreateObject<Node> ();  // <no IP>     : Top switch #1 (bridge)
  Ptr<Node> ts2 = CreateObject<Node> ();  // <no IP>     : Top switch #2 (bridge)
  Ptr<Node> ts3 = CreateObject<Node> ();  // <no IP>     : Top switch #3 (bridge)
  Ptr<Node> ts4 = CreateObject<Node> ();  // <no IP>     : Top switch #4 (bridge)
                                          //             :
  Ptr<Node> tr  = CreateObject<Node> ();  // 192.168.1.1 : Router connecting top LAN & WAN
                                          // 76.1.1.1    :
                                          //             :
  Ptr<Node> br  = CreateObject<Node> ();  // 76.1.1.2    : Router connecting WAN & bottom LANs
                                          // 192.168.2.1 :
                                          //             :
  Ptr<Node> bs1 = CreateObject<Node> ();  // <no IP>     : Bottom switch #1 (bridge)
  Ptr<Node> bs2 = CreateObject<Node> ();  // <no IP>     : Bottom switch #2 (bridge)
  Ptr<Node> bs3 = CreateObject<Node> ();  // <no IP>     : Bottom switch #3 (bridge)
  Ptr<Node> bs4 = CreateObject<Node> ();  // <no IP>     : Bottom switch #4 (bridge)
  Ptr<Node> bs5 = CreateObject<Node> ();  // <no IP>     : Bottom switch #5 (bridge)
                                          //             :
  Ptr<Node> b2  = CreateObject<Node> ();  // 192.168.2.2 : Bottom multi-switch udp echo server

  Ptr<Node> b3  = CreateObject<Node> ();  // 192.168.2.3 : Bottom single-switch   udp echo client
                                          // - - - - - - - - - - - - - - - -

  // ----------------------------------------------------------------------
  // Give the nodes names
  // ----------------------------------------------------------------------
  Names::Add ("t2",  t2);
  Names::Add ("t3",  t3);
  Names::Add ("ts1", ts1);
  Names::Add ("ts2", ts2);
  Names::Add ("ts3", ts3);
  Names::Add ("ts4", ts4);
  Names::Add ("tr",  tr);
  Names::Add ("br",  br);
  Names::Add ("bs1", bs1);
  Names::Add ("bs2", bs2);
  Names::Add ("bs3", bs3);
  Names::Add ("bs4", bs4);
  Names::Add ("bs5", bs5);
  Names::Add ("b2",  b2);
  Names::Add ("b3",  b3);

  // ======================================================================
  // Create CSMA links to use for connecting LAN nodes together
  // ----------------------------------------------------------------------

  // ----------------------------------------
  // CSMA [X]
  // ----------------------------------------
  NS_LOG_INFO ("L2: Create a " <<
               csmaXLinkDataRate << " " <<
               csmaXLinkDelay << " CSMA link for csmaX for LANs.");
  CsmaHelper csmaX;
  csmaX.SetChannelAttribute ("DataRate", StringValue (csmaXLinkDataRate));
  csmaX.SetChannelAttribute ("Delay",    StringValue (csmaXLinkDelay));

  // ----------------------------------------
  // CSMA [Y]
  // ----------------------------------------
  NS_LOG_INFO ("L2: Create a " <<
               csmaYLinkDataRate << " " <<
               csmaYLinkDelay << " CSMA link for csmaY for LANs.");
  CsmaHelper csmaY;
  csmaY.SetChannelAttribute ("DataRate", StringValue (csmaYLinkDataRate));
  csmaY.SetChannelAttribute ("Delay",    StringValue (csmaYLinkDelay));

  // ----------------------------------------------------------------------
  // Now, connect the top LAN nodes together with csma links.
  // ----------------------------------------------------------------------
  NS_LOG_INFO ("L2: Connect nodes on top LAN together with half-duplex CSMA links.");

  // Multi-switch top LAN chain: t2-ts4-ts3-ts2-ts1-tr
  NetDeviceContainer link_t2_ts4   = csmaX.Install (NodeContainer (t2,  ts4));
  NetDeviceContainer link_ts4_ts3  = csmaY.Install (NodeContainer (ts4, ts3));
  NetDeviceContainer link_ts3_ts2  = csmaX.Install (NodeContainer (ts3, ts2));
  NetDeviceContainer link_ts2_ts1  = csmaY.Install (NodeContainer (ts2, ts1));

  // Single-switch top LAN link: t3-ts1-tr
  NetDeviceContainer link_t3_ts1   = csmaX.Install (NodeContainer (t3,  ts1));

  // Common link for top LAN between ts1 and tr (for t2 and t3 to get to tr)
  NetDeviceContainer link_tr_ts1   = csmaY.Install (NodeContainer (tr,  ts1));

  // ----------------------------------------------------------------------
  // And repeat above steps to connect the bottom LAN nodes together
  // ----------------------------------------------------------------------
  NS_LOG_INFO ("L2: Connect nodes on bottom LAN together with half-duplex CSMA links.");

  // Multi-switch bottom LAN chain: b2-bs5-bs4-bs3-bs2-bs1-br
  NetDeviceContainer link_b2_bs5   = csmaY.Install (NodeContainer (b2,  bs5));
  NetDeviceContainer link_bs5_bs4  = csmaX.Install (NodeContainer (bs5, bs4));
  NetDeviceContainer link_bs4_bs3  = csmaY.Install (NodeContainer (bs4, bs3));
  NetDeviceContainer link_bs3_bs2  = csmaX.Install (NodeContainer (bs3, bs2));
  NetDeviceContainer link_bs2_bs1  = csmaY.Install (NodeContainer (bs2, bs1));

  // Single-switch bottom LAN link: b3-bs1-br
  NetDeviceContainer link_b3_bs1   = csmaY.Install (NodeContainer (b3,  bs1));

  // Common link for bottom LAN between bs1 and br (for b2 and b3 to get to br)
  NetDeviceContainer link_br_bs1   = csmaX.Install (NodeContainer (br,  bs1));


  // ======================================================================
  // Create a point-to-point link for connecting WAN nodes together
  // (this type of link is full-duplex)
  // ----------------------------------------------------------------------
  NS_LOG_INFO ("L2: Create a " <<
               p2pLinkDataRate << " " <<
               p2pLinkDelay    << " Point-to-Point link for the WAN.");

  PointToPointHelper p2p;
  p2p.SetDeviceAttribute  ("DataRate", StringValue (p2pLinkDataRate));
  p2p.SetChannelAttribute ("Delay",    StringValue (p2pLinkDelay));

  // ----------------------------------------------------------------------
  // Now, connect top router to bottom router with a p2p WAN link
  // ----------------------------------------------------------------------
  NS_LOG_INFO ("L2: Connect the routers together with the Point-to-Point WAN link.");

  NetDeviceContainer link_tr_br;
  link_tr_br = p2p.Install (NodeContainer (tr,br));

  // ======================================================================
  // Manually create the list of NetDevices for each switch
  // ----------------------------------------------------------------------

  // Top Switch 4 NetDevices
  NetDeviceContainer ts4nd;
  ts4nd.Add (link_t2_ts4.Get (1));
  ts4nd.Add (link_ts4_ts3.Get (0));

  // Top Switch 3 NetDevices
  NetDeviceContainer ts3nd;
  ts3nd.Add (link_ts4_ts3.Get (1));
  ts3nd.Add (link_ts3_ts2.Get (0));

  // Top Switch 2 NetDevices
  NetDeviceContainer ts2nd;
  ts2nd.Add (link_ts3_ts2.Get (1));
  ts2nd.Add (link_ts2_ts1.Get (0));

  // Top Switch 1 NetDevices
  NetDeviceContainer ts1nd;
  ts1nd.Add (link_ts2_ts1.Get (1));
  ts1nd.Add (link_t3_ts1.Get (1));
  ts1nd.Add (link_tr_ts1.Get (1));


  // Bottom Switch 1 NetDevices
  NetDeviceContainer bs1nd;
  bs1nd.Add (link_br_bs1.Get (1));
  bs1nd.Add (link_bs2_bs1.Get (1));
  bs1nd.Add (link_b3_bs1.Get (1));

  // Bottom Switch 2 NetDevices
  NetDeviceContainer bs2nd;
  bs2nd.Add (link_bs2_bs1.Get (0));
  bs2nd.Add (link_bs3_bs2.Get (1));

  // Bottom Switch 3 NetDevices
  NetDeviceContainer bs3nd;
  bs3nd.Add (link_bs3_bs2.Get (0));
  bs3nd.Add (link_bs4_bs3.Get (1));

  // Bottom Switch 4 NetDevices
  NetDeviceContainer bs4nd;
  bs4nd.Add (link_bs4_bs3.Get (0));
  bs4nd.Add (link_bs5_bs4.Get (1));

  // Bottom Switch 5 NetDevices
  NetDeviceContainer bs5nd;
  bs5nd.Add (link_bs5_bs4.Get (0));
  bs5nd.Add (link_b2_bs5.Get (1));


  // ======================================================================
  // Install bridging code on each switch
  // ----------------------------------------------------------------------
  BridgeHelper bridge;

  bridge.Install (ts1, ts1nd);
  bridge.Install (ts2, ts2nd);
  bridge.Install (ts3, ts3nd);
  bridge.Install (ts4, ts4nd);

  bridge.Install (bs1, bs1nd);
  bridge.Install (bs2, bs2nd);
  bridge.Install (bs3, bs3nd);
  bridge.Install (bs4, bs4nd);
  bridge.Install (bs5, bs5nd);

  // ======================================================================
  // Install the L3 internet stack  (TCP/IP)
  // ----------------------------------------------------------------------
  InternetStackHelper ns3IpStack;

  // ----------------------------------------------------------------------
  // Install the L3 internet stack on UDP endpoints
  // ----------------------------------------------------------------------
  NS_LOG_INFO ("L3: Install the ns3 IP stack on udp client and server nodes.");
  NodeContainer endpointNodes (t2, t3,  b2, b3);
  ns3IpStack.Install (endpointNodes);

  // ----------------------------------------------------------------------
  // Install the L3 internet stack on routers.
  // ----------------------------------------------------------------------
  NS_LOG_INFO ("L3: Install the ns3 IP stack on routers.");
  NodeContainer routerNodes (tr, br);
  ns3IpStack.Install (routerNodes);

  // ======================================================================
  // Assign top LAN IP addresses
  // ----------------------------------------------------------------------
  NS_LOG_INFO ("L3: Assign top LAN IP Addresses.");

  NetDeviceContainer topLanIpDevices;        // - - - - - -- - - - - - -
  topLanIpDevices.Add (link_tr_ts1.Get (0));  // NOTE: order matters here
  topLanIpDevices.Add (link_t2_ts4.Get (0));  //       for IP address
  topLanIpDevices.Add (link_t3_ts1.Get (0));  //       assignment
                                              // - - - - - -- - - - - - -
  Ipv4AddressHelper ipv4;
  ipv4.SetBase ("192.168.1.0", "255.255.255.0");
  ipv4.Assign  (topLanIpDevices);

  // ----------------------------------------------------------------------
  // Assign bottom LAN IP addresses
  // ----------------------------------------------------------------------
  NS_LOG_INFO ("L3: Assign bottom LAN IP Addresses.");

  NetDeviceContainer botLanIpDevices;        // - - - - - -- - - - - - -
  botLanIpDevices.Add (link_br_bs1.Get (0));  // NOTE: order matters here
  botLanIpDevices.Add (link_b2_bs5.Get (0));  //       for IP address
  botLanIpDevices.Add (link_b3_bs1.Get (0));  //       assignment
                                              // - - - - - -- - - - - - -

  ipv4.SetBase ("192.168.2.0", "255.255.255.0");
  ipv4.Assign  (botLanIpDevices);

  // ----------------------------------------------------------------------
  // Assign WAN IP addresses
  // ----------------------------------------------------------------------
  NS_LOG_INFO ("L3: Assign WAN IP Addresses.");

  ipv4.SetBase ("76.1.1.0", "255.255.255.0");
  ipv4.Assign  (link_tr_br);


  // ======================================================================
  // Calculate and populate routing tables
  // ----------------------------------------------------------------------
  NS_LOG_INFO ("L3: Populate routing tables.");
  Ipv4GlobalRoutingHelper::PopulateRoutingTables ();


  // ======================================================================
  // Multi-Switch UDP traffic generation
  // ----------------------------------------------------------------------
  ApplicationContainer apps;

  if (enableUdpMultiSW)
    {
      // ------------------------------------------------------------------
      // Install multi-switch UDP echo server on b2
      // ------------------------------------------------------------------
      NS_LOG_INFO ("APP: Multi-Switch UDP server (on node b2 of bottom LAN)");

      UdpEchoServerHelper server (udpEchoPort);

      ApplicationContainer serverApp = server.Install (b2);
      serverApp.Start (Seconds (0.5));
      serverApp.Stop  (Seconds (simDurationSeconds));

      // ------------------------------------------------------------------
      // Install multi-switch UDP echo client on t2
      // ------------------------------------------------------------------
      NS_LOG_INFO ("APP: Multi-Switch UDP client (on node t2 of top LAN)");

      Time     interPacketInterval = Seconds (0.005);
      uint32_t packetSize          = 1000;
      uint32_t maxPacketCount      = (simDurationSeconds - 2.0) / 0.005;

      UdpEchoClientHelper client (Ipv4Address ("192.168.2.2"), udpEchoPort);

      client.SetAttribute ("MaxPackets", UintegerValue (maxPacketCount));
      client.SetAttribute ("Interval",   TimeValue     (interPacketInterval));
      client.SetAttribute ("PacketSize", UintegerValue (packetSize));

      ApplicationContainer clientApp = client.Install (t2);
      clientApp.Start (Seconds (0.5));
      clientApp.Stop  (Seconds (simDurationSeconds));
    }

  // ======================================================================
  // Single-Switch UDP traffic generation
  // ----------------------------------------------------------------------
  if (enableUdpSingleSW)
    {
      // ------------------------------------------------------------------
      // Install single-switch UDP echo server on t3
      // ------------------------------------------------------------------
      NS_LOG_INFO ("APP: Single-Switch UDP server (on node t3 of top LAN)");

      UdpEchoServerHelper server (udpEchoPort);

      ApplicationContainer serverApp = server.Install (t3);
      serverApp.Start (Seconds (0.5));
      serverApp.Stop  (Seconds (simDurationSeconds));

      // ------------------------------------------------------------------
      // Install single-switch UDP echo client on b3
      // ------------------------------------------------------------------
      NS_LOG_INFO ("APP: Single-Switch UDP client (on node b3 bottom LAN)");

      Time     interPacketInterval = Seconds (0.005);
      uint32_t packetSize          = 1000;
      uint32_t maxPacketCount      = (simDurationSeconds - 2.0) / 0.005;

      UdpEchoClientHelper client (Ipv4Address ("192.168.1.3"), udpEchoPort);

      client.SetAttribute ("MaxPackets", UintegerValue (maxPacketCount));
      client.SetAttribute ("Interval",   TimeValue     (interPacketInterval));
      client.SetAttribute ("PacketSize", UintegerValue (packetSize));

      ApplicationContainer clientApp = client.Install (b3);
      clientApp.Start (Seconds (0.5));
      clientApp.Stop  (Seconds (simDurationSeconds));
    }


  // ======================================================================
  // Print routing tables at T=0.1
  // - - - - - - - - - - - - - - - - - - - - - - - - - - - - - - - - - - -
  // NOTE: Node 0 and Node 13 must have non-empty tables (except for local 
  //       loopback and local LAN) if routing is operating correctly.
  // ----------------------------------------------------------------------
  NS_LOG_INFO ("Set up to print routing tables at T=0.1s");

  Ptr<OutputStreamWrapper> routingStream =
    Create<OutputStreamWrapper> ("global-routing-multi-switch-plus-router.routes", std::ios::out);

  Ipv4GlobalRoutingHelper g;
  g.PrintRoutingTableAllAt (Seconds (0.1), routingStream);


  // ======================================================================
  // Configure PCAP traces
  // ----------------------------------------------------------------------
  NS_LOG_INFO ("Configure PCAP Tracing (if any configured).");

  // - - - - - - - - - - - - - -
  // multi-switch UDP echo client
  // - - - - - - - - - - - - - -
  if (vssearch ("t2",pcapLocationVec))
    {
      csmaX.EnablePcap ("t2.pcap",    topLanIpDevices.Get (1), true, true);
    }

  // - - - - - - - - - - - - - -
  // multi-switch UDP echo server
  // - - - - - - - - - - - - - -
  if (vssearch ("b2",pcapLocationVec))
    {
      csmaY.EnablePcap ("b2.pcap",    botLanIpDevices.Get (1), true, true);
    }

  // - - - - - - - - - - - - - -
  // single-switch UDP echo client
  // - - - - - - - - - - - - - -
  if (vssearch ("b3",pcapLocationVec))
    {
      csmaY.EnablePcap ("b3.pcap",    botLanIpDevices.Get (2), true, true);
    }

  // - - - - - - - - - - - - - -
  // single-switch UDP echo server
  // - - - - - - - - - - - - - -
  if (vssearch ("t3",pcapLocationVec))
    {
      csmaX.EnablePcap ("t3.pcap",    topLanIpDevices.Get (2), true, true);
    }

  // - - - - - - - - - - - - - -
  // top router, LAN side
  // - - - - - - - - - - - - - -
  if (vssearch ("trlan",pcapLocationVec))
    {
      csmaY.EnablePcap ("trlan.pcap", topLanIpDevices.Get (0), true, true);
    }

  // - - - - - - - - - - - - - -
  // bottom router, LAN side
  // - - - - - - - - - - - - - -
  if (vssearch ("brlan",pcapLocationVec))
    {
      csmaX.EnablePcap ("brlan.pcap", botLanIpDevices.Get (0), true, true);
    }

  // - - - - - - - - - - - - - -
  // top router, WAN side
  // - - - - - - - - - - - - - -
  if (vssearch ("trwan",pcapLocationVec))
    {
      p2p.EnablePcap ("trwan.pcap",  link_tr_br.Get (0),       true, true);
    }

  // - - - - - - - - - - - - - -
  // bottom router, WAN side
  // - - - - - - - - - - - - - -
  if (vssearch ("brwan",pcapLocationVec))
    {
      p2p.EnablePcap ("brwan.pcap",  link_tr_br.Get (1),       true, true);
    }


  // ======================================================================
  // Now, do the actual simulation.
  // ----------------------------------------------------------------------
  NS_LOG_INFO ("Run Simulation for " << simDurationSeconds << " seconds.");

  Simulator::Stop (Seconds (simDurationSeconds));
  Simulator::Run ();

  Simulator::Destroy ();
  NS_LOG_INFO ("Done.");

}
