# Supplementary material for: An empirical evaluation of link quality utilization in ETX routing for VANETs
Source: PeerJ Comput Sci. 2024 Sep 6;10:e2259. doi: 10.7717/peerj-cs.2259 (PMC11419655; doi:10.7717/peerj-cs.2259)
Supplement: Supplemental Information 1 [file peerj-cs-10-2259-s001.bz2 › ns-allinone-3.29/ns-3.29/examples/stats/wifi-example.gnuplot]

set terminal postscript portrait enhanced lw 2 "Helvetica" 14

set size 1.0, 0.66

#-------------------------------------------------------
set out "wifi-default.eps"
#set title "Packet Loss Over Distance"
set xlabel "Distance (m)"
set xrange [0:200]
set ylabel "% Packet Loss --- average of 5 trials per distance"
set yrange [0:110]

plot "wifi-default.data" with lines title "WiFi Defaults"
