# Supplementary material for: An empirical evaluation of link quality utilization in ETX routing for VANETs
Source: PeerJ Comput Sci. 2024 Sep 6;10:e2259. doi: 10.7717/peerj-cs.2259 (PMC11419655; doi:10.7717/peerj-cs.2259)
Supplement: Supplemental Information 1 [file peerj-cs-10-2259-s001.bz2 › ns-allinone-3.29/ns-3.29/examples/ipv6/icmpv6-redirect.cc]

/* -*-  Mode: C++; c-file-style: "gnu"; indent-tabs-mode:nil; -*- */
/*
 * Copyright (c) 2009 Strasbourg University
 *
 * This program is free software; you can redistribute it and/or modify
 * it under the terms of the GNU General Public License version 2 as
 * published by the Free Software Foundation;
 *
 * This program is distributed in the hope that it will be useful,
 * but WITHOUT ANY WARRANTY; without even the implied warranty of
 * MERCHANTABILITY or FITNESS FOR A PARTICULAR PURPOSE.  See the
 * GNU General Public License for more details.
 *
 * You should have received a copy of the GNU General Public License
 * along with this program; if not, write to the Free Software
 * Foundation, Inc., 59 Temple Place, Suite 330, Boston, MA  02111-1307  USA
 *
 * Author: David Gross <gdavid.devel@gmail.com>
 */

// Network topology
//
//             STA2
//              |
//              |
//   R1         R2
//   |          |
//   |          |
//   ------------
//           |
//           |
//          STA 1
//
// - Initial configuration :
//         - STA1 default route : R1
//         - R1 static route to STA2 : R2
//         - STA2 default route : R2
// - STA1 send Echo Request to STA2 using its default route to R1
// - R1 receive Echo Request from STA1, and forward it to R2
// - R1 send an ICMPv6 Redirection to STA1 with Target STA2 and Destination R2
// - Next Echo Request from STA1 to STA2 are directly sent to R2

#include <fstream>
#include "ns3/core-module.h"
#include "ns3/internet-module.h"
#include "ns3/csma-module.h"
#include "ns3/internet-apps-module.h"
#include "ns3/ipv6-static-routing-helper.h"

#include "ns3/ipv6-routing-table-entry.h"

using namespace ns3;

NS_LOG_COMPONENT_DEFINE ("Icmpv6RedirectExample");

int main (int argc, char **argv)
{
  bool verbose = false;

  CommandLine cmd;
  cmd.AddValue ("verbose", "turn on log components", verbose);
  cmd.Parse (argc, argv);

  if (verbose)
    {
      LogComponentEnable ("Icmpv6RedirectExample", LOG_LEVEL_INFO);
      LogComponentEnable ("Icmpv6L4Protocol", LOG_LEVEL_INFO);
      LogComponentEnable ("Ipv6L3Protocol", LOG_LEVEL_ALL);
      LogComponentEnable ("Ipv6StaticRouting", LOG_LEVEL_ALL);
      LogComponentEnable ("Ipv6Interface", LOG_LEVEL_ALL);
      LogComponentEnable ("Icmpv6L4Protocol", LOG_LEVEL_ALL);
      LogComponentEnable ("NdiscCache", LOG_LEVEL_ALL);
    }

  NS_LOG_INFO ("Create nodes.");
  Ptr<Node> sta1 = CreateObject<Node> ();
  Ptr<Node> r1 = CreateObject<Node> ();
  Ptr<Node> r2 = CreateObject<Node> ();
  Ptr<Node> sta2 = CreateObject<Node> ();
  NodeContainer net1 (sta1, r1, r2);
  NodeContainer net2 (r2, sta2);
  NodeContainer all (sta1, r1, r2, sta2);

  InternetStackHelper internetv6;
  internetv6.Install (all);

  NS_LOG_INFO ("Create channels.");
  CsmaHelper csma;
  csma.SetChannelAttribute ("DataRate", DataRateValue (5000000));
  csma.SetChannelAttribute ("Delay", TimeValue (MilliSeconds (2)));
  NetDeviceContainer ndc1 = csma.Install (net1); 
  NetDeviceContainer ndc2 = csma.Install (net2);

  NS_LOG_INFO ("Assign IPv6 Addresses.");
  Ipv6AddressHelper ipv6;

  ipv6.SetBase (Ipv6Address ("2001:1::"), Ipv6Prefix (64));
  Ipv6InterfaceContainer iic1 = ipv6.Assign (ndc1);
  iic1.SetForwarding (2, true);
  iic1.SetForwarding (1, true);
  iic1.SetDefaultRouteInAllNodes (1);

  ipv6.SetBase (Ipv6Address ("2001:2::"), Ipv6Prefix (64));
  Ipv6InterfaceContainer iic2 = ipv6.Assign (ndc2);
  iic2.SetForwarding (0, true);
  iic2.SetDefaultRouteInAllNodes (0);

  Ipv6StaticRoutingHelper routingHelper;

  // manually inject a static route to the second router.
  Ptr<Ipv6StaticRouting> routing = routingHelper.GetStaticRouting (r1->GetObject<Ipv6> ());
  routing->AddHostRouteTo (iic2.GetAddress (1, 1), iic1.GetAddress (2, 0), iic1.GetInterfaceIndex (1));

  Ptr<OutputStreamWrapper> routingStream = Create<OutputStreamWrapper> (&std::cout);
  routingHelper.PrintRoutingTableAt (Seconds (0.0), r1, routingStream);
  routingHelper.PrintRoutingTableAt (Seconds (3.0), sta1, routingStream);

  NS_LOG_INFO ("Create Applications.");
  uint32_t packetSize = 1024;
  uint32_t maxPacketCount = 5;
  Time interPacketInterval = Seconds (1.);
  Ping6Helper ping6;

  ping6.SetLocal (iic1.GetAddress (0, 1));
  ping6.SetRemote (iic2.GetAddress (1, 1));
  ping6.SetAttribute ("MaxPackets", UintegerValue (maxPacketCount));
  ping6.SetAttribute ("Interval", TimeValue (interPacketInterval));
  ping6.SetAttribute ("PacketSize", UintegerValue (packetSize));
  ApplicationContainer apps = ping6.Install (sta1);
  apps.Start (Seconds (2.0));
  apps.Stop (Seconds (10.0));

  AsciiTraceHelper ascii;
  csma.EnableAsciiAll (ascii.CreateFileStream ("icmpv6-redirect.tr"));
  csma.EnablePcapAll ("icmpv6-redirect", true);

  /* Now, do the actual simulation. */
  NS_LOG_INFO ("Run Simulation.");
  Simulator::Run ();
  Simulator::Destroy ();
  NS_LOG_INFO ("Done.");
}
