# Supplementary material for: An empirical evaluation of link quality utilization in ETX routing for VANETs
Source: PeerJ Comput Sci. 2024 Sep 6;10:e2259. doi: 10.7717/peerj-cs.2259 (PMC11419655; doi:10.7717/peerj-cs.2259)
Supplement: Supplemental Information 1 [file peerj-cs-10-2259-s001.bz2 › ns-allinone-3.29/ns-3.29/examples/ipv6/radvd.cc]

/* -*-  Mode: C++; c-file-style: "gnu"; indent-tabs-mode:nil; -*- */
/*
 * Copyright (c) 2009 Strasbourg University
 *
 * This program is free software; you can redistribute it and/or modify
 * it under the terms of the GNU General Public License version 2 as
 * published by the Free Software Foundation;
 *
 * This program is distributed in the hope that it will be useful,
 * but WITHOUT ANY WARRANTY; without even the implied warranty of
 * MERCHANTABILITY or FITNESS FOR A PARTICULAR PURPOSE.  See the
 * GNU General Public License for more details.
 *
 * You should have received a copy of the GNU General Public License
 * along with this program; if not, write to the Free Software
 * Foundation, Inc., 59 Temple Place, Suite 330, Boston, MA  02111-1307  USA
 *
 * Author: David Gross <gdavid.devel@gmail.com>
 *         Sebastien Vincent <vincent@clarinet.u-strasbg.fr>
 */

// Network topology
// //
// //             n0   R    n1
// //             |    _    |
// //             ====|_|====
// //                router
// // - R sends RA to n0's subnet (2001:1::/64);
// // - R sends RA to n1's subnet (2001:2::/64);
// // - n0 ping6 n1.
// //
// // - Tracing of queues and packet receptions to file "radvd.tr"

#include <fstream>
#include "ns3/core-module.h"
#include "ns3/internet-module.h"
#include "ns3/csma-module.h"
#include "ns3/internet-apps-module.h"

#include "ns3/radvd.h"
#include "ns3/radvd-interface.h"
#include "ns3/radvd-prefix.h"

using namespace ns3;

NS_LOG_COMPONENT_DEFINE ("RadvdExample");

int main (int argc, char** argv)
{
  bool verbose = false;

  CommandLine cmd;
  cmd.AddValue ("verbose", "turn on log components", verbose);
  cmd.Parse (argc, argv);

  if (verbose)
    {
      LogComponentEnable ("Ipv6L3Protocol", LOG_LEVEL_ALL);
      LogComponentEnable ("Ipv6RawSocketImpl", LOG_LEVEL_ALL);
      LogComponentEnable ("Icmpv6L4Protocol", LOG_LEVEL_ALL);
      LogComponentEnable ("Ipv6StaticRouting", LOG_LEVEL_ALL);
      LogComponentEnable ("Ipv6Interface", LOG_LEVEL_ALL);
      LogComponentEnable ("RadvdApplication", LOG_LEVEL_ALL);
      LogComponentEnable ("Ping6Application", LOG_LEVEL_ALL);
    }

  NS_LOG_INFO ("Create nodes.");
  Ptr<Node> n0 = CreateObject<Node> ();
  Ptr<Node> r = CreateObject<Node> ();
  Ptr<Node> n1 = CreateObject<Node> ();

  NodeContainer net1 (n0, r);
  NodeContainer net2 (r, n1);
  NodeContainer all (n0, r, n1);

  NS_LOG_INFO ("Create IPv6 Internet Stack");
  InternetStackHelper internetv6;
  internetv6.Install (all);

  NS_LOG_INFO ("Create channels.");
  CsmaHelper csma;
  csma.SetChannelAttribute ("DataRate", DataRateValue (5000000));
  csma.SetChannelAttribute ("Delay", TimeValue (MilliSeconds (2)));
  NetDeviceContainer d1 = csma.Install (net1); /* n0 - R */
  NetDeviceContainer d2 = csma.Install (net2); /* R - n1 */

  NS_LOG_INFO ("Create networks and assign IPv6 Addresses.");
  Ipv6AddressHelper ipv6;

  /* first subnet */
  ipv6.SetBase (Ipv6Address ("2001:1::"), Ipv6Prefix (64));
  NetDeviceContainer tmp;
  tmp.Add (d1.Get (0)); /* n0 */
  Ipv6InterfaceContainer iic1 = ipv6.AssignWithoutAddress (tmp); /* n0 interface */

  NetDeviceContainer tmp2;
  tmp2.Add (d1.Get (1)); /* R */
  Ipv6InterfaceContainer iicr1 = ipv6.Assign (tmp2); /* R interface to the first subnet is just statically assigned */
  iicr1.SetForwarding (0, true);
  iic1.Add (iicr1);

  /* second subnet R - n1 */
  ipv6.SetBase (Ipv6Address ("2001:2::"), Ipv6Prefix (64));
  NetDeviceContainer tmp3;
  tmp3.Add (d2.Get (0)); /* R */
  Ipv6InterfaceContainer iicr2 = ipv6.Assign (tmp3); /* R interface */
  iicr2.SetForwarding (0, true);

  NetDeviceContainer tmp4;
  tmp4.Add (d2.Get (1)); /* n1 */
  Ipv6InterfaceContainer iic2 = ipv6.AssignWithoutAddress (tmp4); 
  iic2.Add (iicr2);

  /* radvd configuration */
  RadvdHelper radvdHelper;

  /* R interface (n0 - R) */
  /* n0 will receive unsolicited (periodic) RA */
  radvdHelper.AddAnnouncedPrefix (iic1.GetInterfaceIndex (1), Ipv6Address("2001:1::0"), 64);

  /* R interface (R - n1) */
  /* n1 will have to use RS, as RA are not sent automatically */
  radvdHelper.AddAnnouncedPrefix(iic2.GetInterfaceIndex (1), Ipv6Address("2001:2::0"), 64);
  radvdHelper.GetRadvdInterface (iic2.GetInterfaceIndex (1))->SetSendAdvert (false);

  ApplicationContainer radvdApps = radvdHelper.Install (r);
  radvdApps.Start (Seconds (1.0));
  radvdApps.Stop (Seconds (10.0));

  /* Create a Ping6 application to send ICMPv6 echo request from n0 to n1 via R */
  uint32_t packetSize = 1024;
  uint32_t maxPacketCount = 5;
  Time interPacketInterval = Seconds (1.);
  Ping6Helper ping6;

  /* ping6.SetLocal (iic1.GetAddress (0, 1)); */
  ping6.SetRemote (Ipv6Address ("2001:2::200:ff:fe00:4")); /* should be n1 address after autoconfiguration */
  ping6.SetIfIndex (iic1.GetInterfaceIndex (0));

  ping6.SetAttribute ("MaxPackets", UintegerValue (maxPacketCount));
  ping6.SetAttribute ("Interval", TimeValue (interPacketInterval));
  ping6.SetAttribute ("PacketSize", UintegerValue (packetSize));
  ApplicationContainer apps = ping6.Install (net1.Get (0));
  apps.Start (Seconds (2.0));
  apps.Stop (Seconds (7.0));

  AsciiTraceHelper ascii;
  csma.EnableAsciiAll (ascii.CreateFileStream ("radvd.tr"));
  csma.EnablePcapAll (std::string ("radvd"), true);

  NS_LOG_INFO ("Run Simulation.");
  Simulator::Run ();
  Simulator::Destroy ();
  NS_LOG_INFO ("Done.");
}
