# Supplementary material for: An empirical evaluation of link quality utilization in ETX routing for VANETs
Source: PeerJ Comput Sci. 2024 Sep 6;10:e2259. doi: 10.7717/peerj-cs.2259 (PMC11419655; doi:10.7717/peerj-cs.2259)
Supplement: Supplemental Information 1 [file peerj-cs-10-2259-s001.bz2 › ns-allinone-3.29/ns-3.29/examples/ipv6/wsn-ping6.cc]

/* -*-  Mode: C++; c-file-style: "gnu"; indent-tabs-mode:nil; -*- */
/*
 * Copyright (c) 2014 Universita' di Firenze
 *
 * This program is free software; you can redistribute it and/or modify
 * it under the terms of the GNU General Public License version 2 as
 * published by the Free Software Foundation;
 *
 * This program is distributed in the hope that it will be useful,
 * but WITHOUT ANY WARRANTY; without even the implied warranty of
 * MERCHANTABILITY or FITNESS FOR A PARTICULAR PURPOSE.  See the
 * GNU General Public License for more details.
 *
 * You should have received a copy of the GNU General Public License
 * along with this program; if not, write to the Free Software
 * Foundation, Inc., 59 Temple Place, Suite 330, Boston, MA  02111-1307  USA
 *
 * Author: Tommaso Pecorella <tommaso.pecorella@unifi.it>
 */

// Network topology
//
//       n0    n1
//       |     |
//       =================
//        WSN (802.15.4)
//
// - ICMPv6 echo request flows from n0 to n1 and back with ICMPv6 echo reply
// - DropTail queues 
// - Tracing of queues and packet receptions to file "wsn-ping6.tr"
//
// This example is based on the "ping6.cc" example.

#include <fstream>
#include "ns3/core-module.h"
#include "ns3/internet-module.h"
#include "ns3/sixlowpan-module.h"
#include "ns3/lr-wpan-module.h"
#include "ns3/internet-apps-module.h"
#include "ns3/mobility-module.h"

using namespace ns3;

NS_LOG_COMPONENT_DEFINE ("Ping6WsnExample");

int main (int argc, char **argv)
{
  bool verbose = false;

  CommandLine cmd;
  cmd.AddValue ("verbose", "turn on log components", verbose);
  cmd.Parse (argc, argv);

  if (verbose)
    {
      LogComponentEnable ("Ping6WsnExample", LOG_LEVEL_INFO);
      LogComponentEnable ("Ipv6EndPointDemux", LOG_LEVEL_ALL);
      LogComponentEnable ("Ipv6L3Protocol", LOG_LEVEL_ALL);
      LogComponentEnable ("Ipv6StaticRouting", LOG_LEVEL_ALL);
      LogComponentEnable ("Ipv6ListRouting", LOG_LEVEL_ALL);
      LogComponentEnable ("Ipv6Interface", LOG_LEVEL_ALL);
      LogComponentEnable ("Icmpv6L4Protocol", LOG_LEVEL_ALL);
      LogComponentEnable ("Ping6Application", LOG_LEVEL_ALL);
      LogComponentEnable ("NdiscCache", LOG_LEVEL_ALL);
      LogComponentEnable ("SixLowPanNetDevice", LOG_LEVEL_ALL);
    }

  NS_LOG_INFO ("Create nodes.");
  NodeContainer nodes;
  nodes.Create (2);

  // Set seed for random numbers
  SeedManager::SetSeed (167);

  // Install mobility
  MobilityHelper mobility;
  mobility.SetMobilityModel ("ns3::ConstantPositionMobilityModel");

  Ptr<ListPositionAllocator> nodesPositionAlloc = CreateObject<ListPositionAllocator> ();
  nodesPositionAlloc->Add (Vector (0.0, 0.0, 0.0));
  nodesPositionAlloc->Add (Vector (50.0, 0.0, 0.0));
  mobility.SetPositionAllocator (nodesPositionAlloc);
  mobility.Install (nodes);

  NS_LOG_INFO ("Create channels.");
  LrWpanHelper lrWpanHelper;
  // Add and install the LrWpanNetDevice for each node
  // lrWpanHelper.EnableLogComponents();
  NetDeviceContainer devContainer = lrWpanHelper.Install(nodes);
  lrWpanHelper.AssociateToPan (devContainer, 10);

  std::cout << "Created " << devContainer.GetN() << " devices" << std::endl;
  std::cout << "There are " << nodes.GetN() << " nodes" << std::endl;

  /* Install IPv4/IPv6 stack */
  NS_LOG_INFO ("Install Internet stack.");
  InternetStackHelper internetv6;
  internetv6.SetIpv4StackInstall (false);
  internetv6.Install (nodes);

  // Install 6LowPan layer
  NS_LOG_INFO ("Install 6LoWPAN.");
  SixLowPanHelper sixlowpan;
  NetDeviceContainer six1 = sixlowpan.Install (devContainer);

  NS_LOG_INFO ("Assign addresses.");
  Ipv6AddressHelper ipv6;
  ipv6.SetBase (Ipv6Address ("2001:1::"), Ipv6Prefix (64));
  Ipv6InterfaceContainer i = ipv6.Assign (six1);

  NS_LOG_INFO ("Create Applications.");

  /* Create a Ping6 application to send ICMPv6 echo request from node zero to
   * all-nodes (ff02::1).
   */
  uint32_t packetSize = 10;
  uint32_t maxPacketCount = 5;
  Time interPacketInterval = Seconds (1.);
  Ping6Helper ping6;

  ping6.SetLocal (i.GetAddress (0, 1));
  ping6.SetRemote (i.GetAddress (1, 1));
  // ping6.SetRemote (Ipv6Address::GetAllNodesMulticast ());

  ping6.SetAttribute ("MaxPackets", UintegerValue (maxPacketCount));
  ping6.SetAttribute ("Interval", TimeValue (interPacketInterval));
  ping6.SetAttribute ("PacketSize", UintegerValue (packetSize));
  ApplicationContainer apps = ping6.Install (nodes.Get (0));
  apps.Start (Seconds (2.0));
  apps.Stop (Seconds (10.0));

  AsciiTraceHelper ascii;
  lrWpanHelper.EnableAsciiAll (ascii.CreateFileStream ("ping6wsn.tr"));
  lrWpanHelper.EnablePcapAll (std::string ("ping6wsn"), true);

  NS_LOG_INFO ("Run Simulation.");
  Simulator::Run ();
  Simulator::Destroy ();
  NS_LOG_INFO ("Done.");
}
