# Supplementary material for: An empirical evaluation of link quality utilization in ETX routing for VANETs
Source: PeerJ Comput Sci. 2024 Sep 6;10:e2259. doi: 10.7717/peerj-cs.2259 (PMC11419655; doi:10.7717/peerj-cs.2259)
Supplement: Supplemental Information 1 [file peerj-cs-10-2259-s001.bz2 › ns-allinone-3.29/ns-3.29/examples/ipv6/wscript]

## -*- Mode: python; py-indent-offset: 4; indent-tabs-mode: nil; coding: utf-8; -*-

def build(bld):
    obj = bld.create_ns3_program('icmpv6-redirect', ['csma', 'internet', 'internet-apps'])
    obj.source = 'icmpv6-redirect.cc'

    obj = bld.create_ns3_program('ping6', ['csma', 'internet', 'internet-apps'])
    obj.source = 'ping6.cc'
    
    obj = bld.create_ns3_program('radvd', ['csma', 'internet', 'internet-apps'])
    obj.source = 'radvd.cc'

    obj = bld.create_ns3_program('radvd-two-prefix', ['csma', 'internet', 'internet-apps'])
    obj.source = 'radvd-two-prefix.cc'

    obj = bld.create_ns3_program('test-ipv6', ['point-to-point', 'internet'])
    obj.source = 'test-ipv6.cc'
    
    obj = bld.create_ns3_program('fragmentation-ipv6', ['csma', 'internet', 'internet-apps'])
    obj.source = 'fragmentation-ipv6.cc'
    
    obj = bld.create_ns3_program('fragmentation-ipv6-two-MTU', ['csma', 'internet', 'internet-apps'])
    obj.source = 'fragmentation-ipv6-two-MTU.cc'

    obj = bld.create_ns3_program('loose-routing-ipv6', ['csma', 'internet', 'internet-apps'])
    obj.source = 'loose-routing-ipv6.cc'

    obj = bld.create_ns3_program('wsn-ping6', ['lr-wpan', 'internet', 'sixlowpan', 'mobility', 'internet-apps'])
    obj.source = 'wsn-ping6.cc'
