# Supplementary material for: An empirical evaluation of link quality utilization in ETX routing for VANETs
Source: PeerJ Comput Sci. 2024 Sep 6;10:e2259. doi: 10.7717/peerj-cs.2259 (PMC11419655; doi:10.7717/peerj-cs.2259)
Supplement: Supplemental Information 1 [file peerj-cs-10-2259-s001.bz2 › ns-allinone-3.29/ns-3.29/examples/energy/wscript]

## -*- Mode: python; py-indent-offset: 4; indent-tabs-mode: nil; coding: utf-8; -*-

def build(bld):
    obj = bld.create_ns3_program('energy-model-example', ['core', 'mobility', 'wifi', 'energy', 'internet', 'config-store'])
    obj.source = 'energy-model-example.cc'
    obj = bld.create_ns3_program('energy-model-with-harvesting-example', ['core', 'mobility', 'wifi', 'energy', 'internet', 'config-store'])
    obj.source = 'energy-model-with-harvesting-example.cc'
