# Supplementary material for: An empirical evaluation of link quality utilization in ETX routing for VANETs
Source: PeerJ Comput Sci. 2024 Sep 6;10:e2259. doi: 10.7717/peerj-cs.2259 (PMC11419655; doi:10.7717/peerj-cs.2259)
Supplement: Supplemental Information 1 [file peerj-cs-10-2259-s001.bz2 › ns-allinone-3.29/ns-3.29/src/antenna/wscript]

## -*- Mode: python; py-indent-offset: 4; indent-tabs-mode: nil; coding: utf-8; -*-

def build(bld):

    module = bld.create_ns3_module('antenna', ['core'])

    module.source = [
        'model/angles.cc',
        'model/antenna-model.cc',
        'model/isotropic-antenna-model.cc',
        'model/cosine-antenna-model.cc',
        'model/parabolic-antenna-model.cc',
        ]
 
    module_test = bld.create_ns3_module_test_library('antenna')
    module_test.source = [
        'test/test-angles.cc',
        'test/test-degrees-radians.cc',
        'test/test-isotropic-antenna.cc',
        'test/test-cosine-antenna.cc',
        'test/test-parabolic-antenna.cc',
        ]
    
    headers = bld(features='ns3header')
    headers.module = 'antenna'
    headers.source = [
        'model/angles.h',
        'model/antenna-model.h',
        'model/isotropic-antenna-model.h',
        'model/cosine-antenna-model.h',
        'model/parabolic-antenna-model.h',
        ]

    bld.ns3_python_bindings()
