# Supplementary material for: An empirical evaluation of link quality utilization in ETX routing for VANETs
Source: PeerJ Comput Sci. 2024 Sep 6;10:e2259. doi: 10.7717/peerj-cs.2259 (PMC11419655; doi:10.7717/peerj-cs.2259)
Supplement: Supplemental Information 1 [file peerj-cs-10-2259-s001.bz2 › ns-allinone-3.29/ns-3.29/src/antenna/model/antenna-model.cc]

/* -*- Mode:C++; c-file-style:"gnu"; indent-tabs-mode:nil; -*- */
/*
 * Copyright (c) 2011 CTTC
 *
 * This program is free software; you can redistribute it and/or modify
 * it under the terms of the GNU General Public License version 2 as
 * published by the Free Software Foundation;
 *
 * This program is distributed in the hope that it will be useful,
 * but WITHOUT ANY WARRANTY; without even the implied warranty of
 * MERCHANTABILITY or FITNESS FOR A PARTICULAR PURPOSE.  See the
 * GNU General Public License for more details.
 *
 * You should have received a copy of the GNU General Public License
 * along with this program; if not, write to the Free Software
 * Foundation, Inc., 59 Temple Place, Suite 330, Boston, MA  02111-1307  USA
 *
 * Author: Nicola Baldo <nbaldo@cttc.es>
 */


#include <ns3/log.h>
#include <cmath>
#include "antenna-model.h"


namespace ns3 {

NS_LOG_COMPONENT_DEFINE ("AntennaModel");

NS_OBJECT_ENSURE_REGISTERED (AntennaModel);


AntennaModel::AntennaModel ()
{
}

AntennaModel::~AntennaModel ()
{
}

TypeId
AntennaModel::GetTypeId ()
{
  static TypeId tid = TypeId ("ns3::AntennaModel")
    .SetParent<Object> ()
    .SetGroupName("Antenna")
  ;
  return tid;
}


}
