# Supplementary material for: An empirical evaluation of link quality utilization in ETX routing for VANETs
Source: PeerJ Comput Sci. 2024 Sep 6;10:e2259. doi: 10.7717/peerj-cs.2259 (PMC11419655; doi:10.7717/peerj-cs.2259)
Supplement: Supplemental Information 1 [file peerj-cs-10-2259-s001.bz2 › ns-allinone-3.29/ns-3.29/src/antenna/test/test-angles.cc]

/* -*- Mode:C++; c-file-style:"gnu"; indent-tabs-mode:nil; -*- */
/*
 * Copyright (c) 2011 CTTC
 *
 * This program is free software; you can redistribute it and/or modify
 * it under the terms of the GNU General Public License version 2 as
 * published by the Free Software Foundation;
 *
 * This program is distributed in the hope that it will be useful,
 * but WITHOUT ANY WARRANTY; without even the implied warranty of
 * MERCHANTABILITY or FITNESS FOR A PARTICULAR PURPOSE.  See the
 * GNU General Public License for more details.
 *
 * You should have received a copy of the GNU General Public License
 * along with this program; if not, write to the Free Software
 * Foundation, Inc., 59 Temple Place, Suite 330, Boston, MA  02111-1307  USA
 *
 * Author: Nicola Baldo <nbaldo@cttc.es>
 */

#include <ns3/log.h>
#include <ns3/test.h>
#include <ns3/antenna-model.h>
#include <cmath>
#include <string>
#include <iostream>
#include <sstream>

using namespace ns3;

class OneVectorConstructorTestCase : public TestCase
{
public:
  static std::string BuildNameString (Vector v);
  OneVectorConstructorTestCase (Vector v, Angles a);

private:
  virtual void DoRun (void);

  Vector m_v;
  Angles m_a;
};

std::string OneVectorConstructorTestCase::BuildNameString (Vector v)
{
  std::ostringstream oss;
  oss <<  " v = " << v;
  return oss.str ();
}


OneVectorConstructorTestCase::OneVectorConstructorTestCase (Vector v, Angles a)
  : TestCase (BuildNameString (v)),
    m_v (v),
    m_a (a)
{
}

void
OneVectorConstructorTestCase::DoRun ()
{
  Angles a (m_v);
  NS_TEST_EXPECT_MSG_EQ_TOL ( a.phi, m_a.phi, 1e-10, "incorrect phi");
  NS_TEST_EXPECT_MSG_EQ_TOL ( a.theta, m_a.theta, 1e-10, "incorrect theta");
}


class TwoVectorsConstructorTestCase : public TestCase
{
public:
  static std::string BuildNameString (Vector v, Vector o);
  TwoVectorsConstructorTestCase (Vector v, Vector o, Angles a);

private:
  virtual void DoRun (void);

  Vector m_v;
  Vector m_o;
  Angles m_a;
};

std::string TwoVectorsConstructorTestCase::BuildNameString (Vector v, Vector o)
{
  std::ostringstream oss;
  oss <<  " v = " << v << ", o = " << o;
  return oss.str ();
}


TwoVectorsConstructorTestCase::TwoVectorsConstructorTestCase (Vector v, Vector o, Angles a)
  : TestCase (BuildNameString (v, o)),
    m_v (v),
    m_o (o),
    m_a (a)
{
}

void
TwoVectorsConstructorTestCase::DoRun ()
{
  Angles a (m_v, m_o);
  NS_TEST_EXPECT_MSG_EQ_TOL ( a.phi, m_a.phi, 1e-10, "incorrect phi");
  NS_TEST_EXPECT_MSG_EQ_TOL ( a.theta, m_a.theta, 1e-10, "incorrect theta");
}


class AnglesTestSuite : public TestSuite
{
public:
  AnglesTestSuite ();
};

AnglesTestSuite::AnglesTestSuite ()
  : TestSuite ("angles", UNIT)
{
  AddTestCase (new OneVectorConstructorTestCase (Vector (1, 0, 0),     Angles (0, M_PI_2)), TestCase::QUICK);
  AddTestCase (new OneVectorConstructorTestCase (Vector (-1, 0, 0),    Angles (M_PI, M_PI_2)), TestCase::QUICK);
  AddTestCase (new OneVectorConstructorTestCase (Vector (0, 1, 0),     Angles (M_PI_2, M_PI_2)), TestCase::QUICK);
  AddTestCase (new OneVectorConstructorTestCase (Vector (0, -1, 0),    Angles (-M_PI_2, M_PI_2)), TestCase::QUICK);
  AddTestCase (new OneVectorConstructorTestCase (Vector (0, 0, 1),     Angles (0, 0)), TestCase::QUICK);
  AddTestCase (new OneVectorConstructorTestCase (Vector (0, 0, -1),    Angles (0, M_PI)), TestCase::QUICK);

  AddTestCase (new OneVectorConstructorTestCase (Vector (2, 0, 0),     Angles (0, M_PI_2)), TestCase::QUICK);
  AddTestCase (new OneVectorConstructorTestCase (Vector (-2, 0, 0),    Angles (M_PI, M_PI_2)), TestCase::QUICK);
  AddTestCase (new OneVectorConstructorTestCase (Vector (0, 2, 0),     Angles (M_PI_2, M_PI_2)), TestCase::QUICK);
  AddTestCase (new OneVectorConstructorTestCase (Vector (0, -2, 0),    Angles (-M_PI_2, M_PI_2)), TestCase::QUICK);
  AddTestCase (new OneVectorConstructorTestCase (Vector (0, 0, 2),     Angles (0, 0)), TestCase::QUICK);
  AddTestCase (new OneVectorConstructorTestCase (Vector (0, 0, -2),    Angles (0, M_PI)), TestCase::QUICK);

  AddTestCase (new OneVectorConstructorTestCase (Vector (1, 0, 1),     Angles (0, M_PI_4)), TestCase::QUICK);
  AddTestCase (new OneVectorConstructorTestCase (Vector (1, 0, -1),    Angles (0, 3*M_PI_4)), TestCase::QUICK);
  AddTestCase (new OneVectorConstructorTestCase (Vector (1, 1, 0),     Angles (M_PI_4, M_PI_2)), TestCase::QUICK);
  AddTestCase (new OneVectorConstructorTestCase (Vector (1, -1, 0),    Angles (-M_PI_4, M_PI_2)), TestCase::QUICK);
  AddTestCase (new OneVectorConstructorTestCase (Vector (-1, 0, 1),    Angles (M_PI, M_PI_4)), TestCase::QUICK);
  AddTestCase (new OneVectorConstructorTestCase (Vector (-1, 0, -1),   Angles (M_PI, 3*M_PI_4)), TestCase::QUICK);
  AddTestCase (new OneVectorConstructorTestCase (Vector (-1, 1, 0),    Angles (3*M_PI_4, M_PI_2)), TestCase::QUICK);
  AddTestCase (new OneVectorConstructorTestCase (Vector (-1, -1, 0),   Angles (-3*M_PI_4, M_PI_2)), TestCase::QUICK);
  AddTestCase (new OneVectorConstructorTestCase (Vector (0, 1, 1),     Angles (M_PI_2, M_PI_4)), TestCase::QUICK);
  AddTestCase (new OneVectorConstructorTestCase (Vector (0, 1, -1),    Angles (M_PI_2, 3*M_PI_4)), TestCase::QUICK);
  AddTestCase (new OneVectorConstructorTestCase (Vector (0, -1, 1),    Angles (-M_PI_2, M_PI_4)), TestCase::QUICK);
  AddTestCase (new OneVectorConstructorTestCase (Vector (0, -1, -1),   Angles (-M_PI_2, 3*M_PI_4)), TestCase::QUICK);

  AddTestCase (new OneVectorConstructorTestCase (Vector (1, 1, std::sqrt (2)),  Angles (M_PI_4, M_PI_4)), TestCase::QUICK);
  AddTestCase (new OneVectorConstructorTestCase (Vector (1, 1, -std::sqrt (2)), Angles (M_PI_4, 3*M_PI_4)), TestCase::QUICK);
  AddTestCase (new OneVectorConstructorTestCase (Vector (1, -1, std::sqrt (2)), Angles (-M_PI_4, M_PI_4)), TestCase::QUICK);
  AddTestCase (new OneVectorConstructorTestCase (Vector (-1, 1, std::sqrt (2)), Angles (3*M_PI_4, M_PI_4)), TestCase::QUICK);


  AddTestCase (new TwoVectorsConstructorTestCase (Vector (1, 0, 0),     Vector (0, 0, 0), Angles (0, M_PI_2)), TestCase::QUICK);
  AddTestCase (new TwoVectorsConstructorTestCase (Vector (-1, 0, 0),    Vector (0, 0, 0), Angles (M_PI, M_PI_2)), TestCase::QUICK);
  AddTestCase (new TwoVectorsConstructorTestCase (Vector (0, 1, 0),     Vector (0, 0, 0), Angles (M_PI_2, M_PI_2)), TestCase::QUICK);
  AddTestCase (new TwoVectorsConstructorTestCase (Vector (0, -1, 0),    Vector (0, 0, 0), Angles (-M_PI_2, M_PI_2)), TestCase::QUICK);
  AddTestCase (new TwoVectorsConstructorTestCase (Vector (0, 0, 1),     Vector (0, 0, 0), Angles (0, 0)), TestCase::QUICK);
  AddTestCase (new TwoVectorsConstructorTestCase (Vector (0, 0, -1),    Vector (0, 0, 0), Angles (0, M_PI)), TestCase::QUICK);

  AddTestCase (new TwoVectorsConstructorTestCase (Vector (2, 0, 0),     Vector (0, 0, 0), Angles (0, M_PI_2)), TestCase::QUICK);
  AddTestCase (new TwoVectorsConstructorTestCase (Vector (-2, 0, 0),    Vector (0, 0, 0), Angles (M_PI, M_PI_2)), TestCase::QUICK);
  AddTestCase (new TwoVectorsConstructorTestCase (Vector (0, 2, 0),     Vector (0, 0, 0), Angles (M_PI_2, M_PI_2)), TestCase::QUICK);
  AddTestCase (new TwoVectorsConstructorTestCase (Vector (0, -2, 0),    Vector (0, 0, 0), Angles (-M_PI_2, M_PI_2)), TestCase::QUICK);
  AddTestCase (new TwoVectorsConstructorTestCase (Vector (0, 0, 2),     Vector (0, 0, 0), Angles (0, 0)), TestCase::QUICK);
  AddTestCase (new TwoVectorsConstructorTestCase (Vector (0, 0, -2),    Vector (0, 0, 0), Angles (0, M_PI)), TestCase::QUICK);

  AddTestCase (new TwoVectorsConstructorTestCase (Vector (1, 0, 1),     Vector (0, 0, 0), Angles (0, M_PI_4)), TestCase::QUICK);
  AddTestCase (new TwoVectorsConstructorTestCase (Vector (1, 0, -1),    Vector (0, 0, 0), Angles (0, 3*M_PI_4)), TestCase::QUICK);
  AddTestCase (new TwoVectorsConstructorTestCase (Vector (1, 1, 0),     Vector (0, 0, 0), Angles (M_PI_4, M_PI_2)), TestCase::QUICK);
  AddTestCase (new TwoVectorsConstructorTestCase (Vector (1, -1, 0),    Vector (0, 0, 0), Angles (-M_PI_4, M_PI_2)), TestCase::QUICK);
  AddTestCase (new TwoVectorsConstructorTestCase (Vector (-1, 0, 1),    Vector (0, 0, 0), Angles (M_PI, M_PI_4)), TestCase::QUICK);
  AddTestCase (new TwoVectorsConstructorTestCase (Vector (-1, 0, -1),   Vector (0, 0, 0), Angles (M_PI, 3*M_PI_4)), TestCase::QUICK);
  AddTestCase (new TwoVectorsConstructorTestCase (Vector (-1, 1, 0),    Vector (0, 0, 0), Angles (3*M_PI_4, M_PI_2)), TestCase::QUICK);
  AddTestCase (new TwoVectorsConstructorTestCase (Vector (-1, -1, 0),   Vector (0, 0, 0), Angles (-3*M_PI_4, M_PI_2)), TestCase::QUICK);
  AddTestCase (new TwoVectorsConstructorTestCase (Vector (0, 1, 1),     Vector (0, 0, 0), Angles (M_PI_2, M_PI_4)), TestCase::QUICK);
  AddTestCase (new TwoVectorsConstructorTestCase (Vector (0, 1, -1),    Vector (0, 0, 0), Angles (M_PI_2, 3*M_PI_4)), TestCase::QUICK);
  AddTestCase (new TwoVectorsConstructorTestCase (Vector (0, -1, 1),    Vector (0, 0, 0), Angles (-M_PI_2, M_PI_4)), TestCase::QUICK);
  AddTestCase (new TwoVectorsConstructorTestCase (Vector (0, -1, -1),   Vector (0, 0, 0), Angles (-M_PI_2, 3*M_PI_4)), TestCase::QUICK);

  AddTestCase (new TwoVectorsConstructorTestCase (Vector (1, 1, std::sqrt (2)),  Vector (0, 0, 0), Angles (M_PI_4, M_PI_4)), TestCase::QUICK);
  AddTestCase (new TwoVectorsConstructorTestCase (Vector (1, 1, -std::sqrt (2)), Vector (0, 0, 0), Angles (M_PI_4, 3*M_PI_4)), TestCase::QUICK);
  AddTestCase (new TwoVectorsConstructorTestCase (Vector (1, -1, std::sqrt (2)), Vector (0, 0, 0), Angles (-M_PI_4, M_PI_4)), TestCase::QUICK);
  AddTestCase (new TwoVectorsConstructorTestCase (Vector (-1, 1, std::sqrt (2)), Vector (0, 0, 0), Angles (3*M_PI_4, M_PI_4)), TestCase::QUICK);


  AddTestCase (new TwoVectorsConstructorTestCase (Vector (3, 2, 2),     Vector (2, 2, 2), Angles (0, M_PI_2)), TestCase::QUICK);
  AddTestCase (new TwoVectorsConstructorTestCase (Vector (1, 2, 2),     Vector (2, 2, 2), Angles (M_PI, M_PI_2)), TestCase::QUICK);
  AddTestCase (new TwoVectorsConstructorTestCase (Vector (2, 3, 2),     Vector (2, 2, 2), Angles (M_PI_2, M_PI_2)), TestCase::QUICK);
  AddTestCase (new TwoVectorsConstructorTestCase (Vector (-1, 2, 2),    Vector (-1, 3, 2), Angles (-M_PI_2, M_PI_2)), TestCase::QUICK);
  AddTestCase (new TwoVectorsConstructorTestCase (Vector (4, -2, 7),    Vector (4, -2, 6), Angles (0, 0)), TestCase::QUICK);
  AddTestCase (new TwoVectorsConstructorTestCase (Vector (0, -5, -1),   Vector (0, -5, 0), Angles (0, M_PI)), TestCase::QUICK);

  AddTestCase (new TwoVectorsConstructorTestCase (Vector (-2, 2, -1),     Vector (-4, 2, -1), Angles (0, M_PI_2)), TestCase::QUICK);
  AddTestCase (new TwoVectorsConstructorTestCase (Vector (2, 2, 0),    Vector (4, 2, 0), Angles (M_PI, M_PI_2)), TestCase::QUICK);

  AddTestCase (new TwoVectorsConstructorTestCase (Vector (-1, 4, 4),     Vector (-2, 4, 3), Angles (0, M_PI_4)), TestCase::QUICK);
  AddTestCase (new TwoVectorsConstructorTestCase (Vector (0, -2, -6),    Vector (-1, -2, -5), Angles (0, 3*M_PI_4)), TestCase::QUICK);
  AddTestCase (new TwoVectorsConstructorTestCase (Vector (77, 3, 43),    Vector (78, 2, 43), Angles (3*M_PI_4, M_PI_2)), TestCase::QUICK);

  AddTestCase (new TwoVectorsConstructorTestCase (Vector (24, -2, -6 -std::sqrt (2)), Vector (23, -3, -6), Angles (M_PI_4, 3*M_PI_4)), TestCase::QUICK);
  AddTestCase (new TwoVectorsConstructorTestCase (Vector (0.5, 11.45, std::sqrt (2)-1), Vector (-0.5, 12.45, -1), Angles (-M_PI_4, M_PI_4)), TestCase::QUICK);


};

static AnglesTestSuite staticAnglesTestSuiteInstance;
