# Supplementary material for: An empirical evaluation of link quality utilization in ETX routing for VANETs
Source: PeerJ Comput Sci. 2024 Sep 6;10:e2259. doi: 10.7717/peerj-cs.2259 (PMC11419655; doi:10.7717/peerj-cs.2259)
Supplement: Supplemental Information 1 [file peerj-cs-10-2259-s001.bz2 › ns-allinone-3.29/ns-3.29/src/antenna/doc/Makefile]

EPSTOPDF = epstopdf
DIA = dia
CONVERT = convert

SOURCE = source
FIGURES = $(SOURCE)/figures

# specify figures from which .png and .pdf figures need to be
# generated (all dia and eps figures)
IMAGES_EPS = ${FIGURES}/antenna-coordinate-system.eps

# specify figures for build process (all eps figures)
GRAPHS_EPS = 

# rescale pdf figures as necessary
$(FIGURES)/antenna-coordinate-system.pdf_width = 3in

IMAGES_PNG = ${IMAGES_EPS:.eps=.png}
IMAGES_PDF = ${IMAGES_EPS:.eps=.pdf} 

IMAGES = $(IMAGES_EPS) $(IMAGES_PNG) $(IMAGES_PDF)

RESCALE = ../../../utils/rescale-pdf.sh

%.eps : %.dia; $(DIA) -t eps $< -e $@
%.png : %.dia; $(DIA) -t png $< -e $@
%.png : %.eps; $(CONVERT) $< $@
%.pdf : %.eps
	$(EPSTOPDF) $< -o=$@
	@if test x$($@_width) != x; then $(RESCALE) $($@_width) $@ ; fi

GRAPHS_PNG = ${GRAPHS_EPS:.eps=.png}
GRAPHS_PDF = ${GRAPHS_EPS:.eps=.pdf}

GRAPHS = $(GRAPHS_EPS) $(GRAPHS_PNG) $(GRAPHS_PDF)

%.png : %.eps; $(CONVERT) $< $@
%.pdf : %.eps
	$(EPSTOPDF) $< -o=$@
	@if test x$($@_width) != x; then $(RESCALE) $($@_width) $@ ; fi

# You can set these variables from the command line.
SPHINXOPTS    =
SPHINXBUILD   = sphinx-build
PAPER         =
BUILDDIR      = build

# Internal variables.
PAPEROPT_a4     = -D latex_paper_size=a4
PAPEROPT_letter = -D latex_paper_size=letter
ALLSPHINXOPTS   = -d $(BUILDDIR)/doctrees $(PAPEROPT_$(PAPER)) $(SPHINXOPTS) $(SOURCE) 

.PHONY: help clean html dirhtml singlehtml pickle json htmlhelp qthelp devhelp epub latex latexpdf text man changes linkcheck doctest

help:
	@echo "Please use \`make <target>' where <target> is one of"
	@echo "  html       to make standalone HTML files"
	@echo "  dirhtml    to make HTML files named index.html in directories"
	@echo "  singlehtml to make a single large HTML file"
	@echo "  pickle     to make pickle files"
	@echo "  json       to make JSON files"
	@echo "  htmlhelp   to make HTML files and a HTML help project"
	@echo "  qthelp     to make HTML files and a qthelp project"
	@echo "  devhelp    to make HTML files and a Devhelp project"
	@echo "  epub       to make an epub"
	@echo "  latex      to make LaTeX files, you can set PAPER=a4 or PAPER=letter"
	@echo "  latexpdf   to make LaTeX files and run them through pdflatex"
	@echo "  text       to make text files"
	@echo "  man        to make manual pages"
	@echo "  changes    to make an overview of all changed/added/deprecated items"
	@echo "  linkcheck  to check all external links for integrity"
	@echo "  doctest    to run all doctests embedded in the documentation (if enabled)"

clean:
	-rm -rf $(BUILDDIR)/*
	-rm -f $(IMAGES_PNG)
	-rm -f $(IMAGES_PDF)
	-rm -f $(GRAPHS_PNG)
	-rm -f $(GRAPHS_PDF)

frag: pickle
	@if test ! -d $(BUILDDIR)/frag; then mkdir $(BUILDDIR)/frag; fi
	pushd $(BUILDDIR)/frag && ../../pickle-to-xml.py ../pickle/index.fpickle  > navigation.xml && popd
	cp -r $(BUILDDIR)/pickle/_images $(BUILDDIR)/frag

html:  $(IMAGES) ${GRAPHS}
	$(SPHINXBUILD) -b html $(ALLSPHINXOPTS) $(BUILDDIR)/html
	@echo
	@echo "Build finished. The HTML pages are in $(BUILDDIR)/html."

dirhtml:  $(IMAGES)
	$(SPHINXBUILD) -b dirhtml $(ALLSPHINXOPTS) $(BUILDDIR)/dirhtml
	@echo
	@echo "Build finished. The HTML pages are in $(BUILDDIR)/dirhtml."

singlehtml:  $(IMAGES)
	$(SPHINXBUILD) -b singlehtml $(ALLSPHINXOPTS) $(BUILDDIR)/singlehtml
	@echo
	@echo "Build finished. The HTML page is in $(BUILDDIR)/singlehtml."

pickle:  $(IMAGES)
	$(SPHINXBUILD) -b pickle $(ALLSPHINXOPTS) $(BUILDDIR)/pickle
	@echo
	@echo "Build finished; now you can process the pickle files."

json:  $(IMAGES)
	$(SPHINXBUILD) -b json $(ALLSPHINXOPTS) $(BUILDDIR)/json
	@echo
	@echo "Build finished; now you can process the JSON files."

htmlhelp:  $(IMAGES)
	$(SPHINXBUILD) -b htmlhelp $(ALLSPHINXOPTS) $(BUILDDIR)/htmlhelp
	@echo
	@echo "Build finished; now you can run HTML Help Workshop with the" \
	      ".hhp project file in $(BUILDDIR)/htmlhelp."

qthelp:  $(IMAGES)
	$(SPHINXBUILD) -b qthelp $(ALLSPHINXOPTS) $(BUILDDIR)/qthelp
	@echo
	@echo "Build finished; now you can run "qcollectiongenerator" with the" \
	      ".qhcp project file in $(BUILDDIR)/qthelp, like this:"
	@echo "# qcollectiongenerator $(BUILDDIR)/qthelp/ns-3.qhcp"
	@echo "To view the help file:"
	@echo "# assistant -collectionFile $(BUILDDIR)/qthelp/ns-3.qhc"

devhelp:  $(IMAGES)
	$(SPHINXBUILD) -b devhelp $(ALLSPHINXOPTS) $(BUILDDIR)/devhelp
	@echo
	@echo "Build finished."
	@echo "To view the help file:"
	@echo "# mkdir -p $$HOME/.local/share/devhelp/ns-3"
	@echo "# ln -s $(BUILDDIR)/devhelp $$HOME/.local/share/devhelp/ns-3"
	@echo "# devhelp"

epub:  $(IMAGES)
	$(SPHINXBUILD) -b epub $(ALLSPHINXOPTS) $(BUILDDIR)/epub
	@echo
	@echo "Build finished. The epub file is in $(BUILDDIR)/epub."

latex:  $(IMAGES) ${GRAPHS}
	$(SPHINXBUILD) -b latex $(ALLSPHINXOPTS) $(BUILDDIR)/latex
	@echo
	@echo "Build finished; the LaTeX files are in $(BUILDDIR)/latex."
	@echo "Run \`make' in that directory to run these through (pdf)latex" \
	      "(use \`make latexpdf' here to do that automatically)."

latexpdf:  $(IMAGES) ${GRAPHS}
	$(SPHINXBUILD) -b latex $(ALLSPHINXOPTS) $(BUILDDIR)/latex
	@echo "Running LaTeX files through pdflatex..."
	make -C $(BUILDDIR)/latex all-pdf
	@echo "pdflatex finished; the PDF files are in $(BUILDDIR)/latex."

text:  $(IMAGES)
	$(SPHINXBUILD) -b text $(ALLSPHINXOPTS) $(BUILDDIR)/text
	@echo
	@echo "Build finished. The text files are in $(BUILDDIR)/text."

man:  $(IMAGES)
	$(SPHINXBUILD) -b man $(ALLSPHINXOPTS) $(BUILDDIR)/man
	@echo
	@echo "Build finished. The manual pages are in $(BUILDDIR)/man."

changes:  $(IMAGES)
	$(SPHINXBUILD) -b changes $(ALLSPHINXOPTS) $(BUILDDIR)/changes
	@echo
	@echo "The overview file is in $(BUILDDIR)/changes."

linkcheck:  $(IMAGEs)
	$(SPHINXBUILD) -b linkcheck $(ALLSPHINXOPTS) $(BUILDDIR)/linkcheck
	@echo
	@echo "Link check complete; look for any errors in the above output " \
	      "or in $(BUILDDIR)/linkcheck/output.txt."

doctest:  $(IMAGES)
	$(SPHINXBUILD) -b doctest $(ALLSPHINXOPTS) $(BUILDDIR)/doctest
	@echo "Testing of doctests in the sources finished, look at the " \
	      "results in $(BUILDDIR)/doctest/output.txt."
