# Supplementary material for: An empirical evaluation of link quality utilization in ETX routing for VANETs
Source: PeerJ Comput Sci. 2024 Sep 6;10:e2259. doi: 10.7717/peerj-cs.2259 (PMC11419655; doi:10.7717/peerj-cs.2259)
Supplement: Supplemental Information 2 [file peerj-cs-10-2259-s002.zip]

Archive with 275 entries (233 files):
- bonnmotion-3.0.1/
- bonnmotion-3.0.1/bin/
- bonnmotion-3.0.1/bin/.tail/
- bonnmotion-3.0.1/bin/.tail/bm
- bonnmotion-3.0.1/bin/.tail/compile
- bonnmotion-3.0.1/bin/.tail/makedoc
- bonnmotion-3.0.1/doc/
- bonnmotion-3.0.1/doc/da_example/
- bonnmotion-3.0.1/doc/da_example/sample.pl
- bonnmotion-3.0.1/doc/ns2_test/
- bonnmotion-3.0.1/doc/ns2_test/movement/
- bonnmotion-3.0.1/doc/ns2_test/movement/rwp_10.movements.gz
- bonnmotion-3.0.1/doc/ns2_test/movement/rwp_10.ns_movements
- bonnmotion-3.0.1/doc/ns2_test/movement/rwp_10.ns_params
- bonnmotion-3.0.1/doc/ns2_test/movement/rwp_10.params
- bonnmotion-3.0.1/doc/ns2_test/rwp_10.tcl
- bonnmotion-3.0.1/doc/ns3/
- bonnmotion-3.0.1/doc/ns3/ns2-mobility-trace.cc
- bonnmotion-3.0.1/doc/OSRM/
- bonnmotion-3.0.1/doc/OSRM/osrm-backend-4.8.1/
- bonnmotion-3.0.1/doc/OSRM/osrm-backend-4.8.1/build/
- bonnmotion-3.0.1/doc/OSRM/osrm-backend-4.8.1/build/cbf-routing-profiles-master/
- bonnmotion-3.0.1/doc/OSRM/osrm-backend-4.8.1/build/cbf-routing-profiles-master/foot-city.lua
- bonnmotion-3.0.1/doc/OSRM/osrm-backend-4.8.1/build/cbf-routing-profiles-master/lib/
- bonnmotion-3.0.1/doc/OSRM/osrm-backend-4.8.1/build/cbf-routing-profiles-master/lib/barrier.lua
- bonnmotion-3.0.1/doc/OSRM/osrm-backend-4.8.1/build/cbf-routing-profiles-master/lib/highway.lua
- bonnmotion-3.0.1/doc/OSRM/osrm-backend-4.8.1/build/cbf-routing-profiles-master/lib/tags.lua
- bonnmotion-3.0.1/doc/OSRM/osrm-backend-4.8.1/build/cbf-routing-profiles-master/lib/transport.lua
- bonnmotion-3.0.1/doc/OSRM/osrm-backend-4.8.1/build/cbf-routing-profiles-master/README.md
- bonnmotion-3.0.1/doc/OSRM/osrm-backend-4.8.1/build/prepare_pbf.sh
- bonnmotion-3.0.1/doc/OSRM/osrm-backend-4.8.1/build/start_routed.sh
- bonnmotion-3.0.1/doc/OSRM/osrm-backend-4.8.1/descriptors/
- bonnmotion-3.0.1/doc/OSRM/osrm-backend-4.8.1/descriptors/json_descriptor.hpp
- bonnmotion-3.0.1/doc/OSRM/osrm-backend-4.8.1/descriptors/json_descriptor.hpp.orig
- bonnmotion-3.0.1/doc/OSRM/README.txt
- bonnmotion-3.0.1/doc/README.pdf
- bonnmotion-3.0.1/doc/TIMM_example/
- bonnmotion-3.0.1/doc/TIMM_example/graph
- bonnmotion-3.0.1/doc/TIMM_example/parameters.txt
- bonnmotion-3.0.1/GPL
- bonnmotion-3.0.1/install
- bonnmotion-3.0.1/install.bat
- bonnmotion-3.0.1/lib/
- bonnmotion-3.0.1/lib/GeographicLib-1.31.jar
- bonnmotion-3.0.1/lib/GeographicLib-1.31_LICENSE.txt
- bonnmotion-3.0.1/lib/jackson-core-2.2.2.jar
- bonnmotion-3.0.1/lib/jackson-core-2.2.2_LICENSE-2.0.txt
- bonnmotion-3.0.1/lib/mysql-connector-java-5.1.25-bin.jar
- bonnmotion-3.0.1/lib/mysql-connector-java-5.1.25-bin_LICENSE.txt
- bonnmotion-3.0.1/lib/osmpbf-1.3.3.jar
- bonnmotion-3.0.1/lib/osmpbf-1.3.3_LICENSE.txt
- bonnmotion-3.0.1/lib/proj4j-0.1.0.jar
- bonnmotion-3.0.1/lib/proj4j-0.1.0_LICENSE-2.0.txt
- bonnmotion-3.0.1/lib/protobuf-java-2.5.0.jar
- bonnmotion-3.0.1/lib/protobuf-java-2.5.0_LICENSE.txt
- bonnmotion-3.0.1/src/
- bonnmotion-3.0.1/src/edu/
- bonnmotion-3.0.1/src/edu/bonn/
- bonnmotion-3.0.1/src/edu/bonn/cs/
- bonnmotion-3.0.1/src/edu/bonn/cs/iv/
- bonnmotion-3.0.1/src/edu/bonn/cs/iv/bonnmotion/
- bonnmotion-3.0.1/src/edu/bonn/cs/iv/bonnmotion/App.java
- bonnmotion-3.0.1/src/edu/bonn/cs/iv/bonnmotion/apps/
- bonnmotion-3.0.1/src/edu/bonn/cs/iv/bonnmotion/apps/CSVFile.java
- bonnmotion-3.0.1/src/edu/bonn/cs/iv/bonnmotion/apps/Cut.java
- bonnmotion-3.0.1/src/edu/bonn/cs/iv/bonnmotion/apps/Dwelltime.java
- bonnmotion-3.0.1/src/edu/bonn/cs/iv/bonnmotion/apps/GlomoFile.java
- bonnmotion-3.0.1/src/edu/bonn/cs/iv/bonnmotion/apps/GPXImport.java
- bonnmotion-3.0.1/src/edu/bonn/cs/iv/bonnmotion/apps/helper/
- bonnmotion-3.0.1/src/edu/bonn/cs/iv/bonnmotion/apps/helper/TopologyChangeTimes.java
- bonnmotion-3.0.1/src/edu/bonn/cs/iv/bonnmotion/apps/helper/TopologyChangeTimesResult.java
- bonnmotion-3.0.1/src/edu/bonn/cs/iv/bonnmotion/apps/InRangePrinter.java
- bonnmotion-3.0.1/src/edu/bonn/cs/iv/bonnmotion/apps/IntervalFormat.java
- bonnmotion-3.0.1/src/edu/bonn/cs/iv/bonnmotion/apps/LinkDump.java
- bonnmotion-3.0.1/src/edu/bonn/cs/iv/bonnmotion/apps/LongestLink.java
- bonnmotion-3.0.1/src/edu/bonn/cs/iv/bonnmotion/apps/NSFile.java
- bonnmotion-3.0.1/src/edu/bonn/cs/iv/bonnmotion/apps/SPPXml.java
- bonnmotion-3.0.1/src/edu/bonn/cs/iv/bonnmotion/apps/sql/
- bonnmotion-3.0.1/src/edu/bonn/cs/iv/bonnmotion/apps/sql/DatabaseInfos.java
- bonnmotion-3.0.1/src/edu/bonn/cs/iv/bonnmotion/apps/sql/SQLHelper.java
- bonnmotion-3.0.1/src/edu/bonn/cs/iv/bonnmotion/apps/sql/Writer_MySQL.java
- bonnmotion-3.0.1/src/edu/bonn/cs/iv/bonnmotion/apps/statistics/
- bonnmotion-3.0.1/src/edu/bonn/cs/iv/bonnmotion/apps/statistics/AverageSpeed.java
- bonnmotion-3.0.1/src/edu/bonn/cs/iv/bonnmotion/apps/statistics/LongestLinkMetrics.java
- bonnmotion-3.0.1/src/edu/bonn/cs/iv/bonnmotion/apps/statistics/StatisticsNGServer.java
- bonnmotion-3.0.1/src/edu/bonn/cs/iv/bonnmotion/apps/statistics/TotalDistance.java
- bonnmotion-3.0.1/src/edu/bonn/cs/iv/bonnmotion/apps/Statistics.java
- bonnmotion-3.0.1/src/edu/bonn/cs/iv/bonnmotion/apps/TheONEFile.java
- bonnmotion-3.0.1/src/edu/bonn/cs/iv/bonnmotion/apps/Visplot.java
- bonnmotion-3.0.1/src/edu/bonn/cs/iv/bonnmotion/apps/WiseML.java
- bonnmotion-3.0.1/src/edu/bonn/cs/iv/bonnmotion/AttractorField.java
- bonnmotion-3.0.1/src/edu/bonn/cs/iv/bonnmotion/Building.java
- bonnmotion-3.0.1/src/edu/bonn/cs/iv/bonnmotion/GroupNode.java
- bonnmotion-3.0.1/src/edu/bonn/cs/iv/bonnmotion/IndexPair.java
- bonnmotion-3.0.1/src/edu/bonn/cs/iv/bonnmotion/MapScenario.java
- bonnmotion-3.0.1/src/edu/bonn/cs/iv/bonnmotion/MobileNode.java
- bonnmotion-3.0.1/src/edu/bonn/cs/iv/bonnmotion/Model.java
- bonnmotion-3.0.1/src/edu/bonn/cs/iv/bonnmotion/models/
- bonnmotion-3.0.1/src/edu/bonn/cs/iv/bonnmotion/models/Boundless.java
- bonnmotion-3.0.1/src/edu/bonn/cs/iv/bonnmotion/models/ChainScenario.java
- bonnmotion-3.0.1/src/edu/bonn/cs/iv/bonnmotion/models/Column.java
- bonnmotion-3.0.1/src/edu/bonn/cs/iv/bonnmotion/models/da/
- bonnmotion-3.0.1/src/edu/bonn/cs/iv/bonnmotion/models/da/AmbulanceParkingPoint.java
- bonnmotion-3.0.1/src/edu/bonn/cs/iv/bonnmotion/models/da/CasualtiesClearingStation.java
- bonnmotion-3.0.1/src/edu/bonn/cs/iv/bonnmotion/models/da/CatastropheArea.java
- bonnmotion-3.0.1/src/edu/bonn/cs/iv/bonnmotion/models/da/CatastropheNode.java
- bonnmotion-3.0.1/src/edu/bonn/cs/iv/bonnmotion/models/da/IncidentLocation.java
- bonnmotion-3.0.1/src/edu/bonn/cs/iv/bonnmotion/models/da/Obstacle.java
- bonnmotion-3.0.1/src/edu/bonn/cs/iv/bonnmotion/models/da/PatientsWaitingForThreatmentArea.java
- bonnmotion-3.0.1/src/edu/bonn/cs/iv/bonnmotion/models/da/TechnicalOperationalCommand.java
- bonnmotion-3.0.1/src/edu/bonn/cs/iv/bonnmotion/models/DisasterArea.java
- bonnmotion-3.0.1/src/edu/bonn/cs/iv/bonnmotion/models/GaussMarkov.java
- bonnmotion-3.0.1/src/edu/bonn/cs/iv/bonnmotion/models/ManhattanGrid.java
- bonnmotion-3.0.1/src/edu/bonn/cs/iv/bonnmotion/models/MSLAW.java
- bonnmotion-3.0.1/src/edu/bonn/cs/iv/bonnmotion/models/Nomadic.java
- bonnmotion-3.0.1/src/edu/bonn/cs/iv/bonnmotion/models/OriginalGaussMarkov.java
- bonnmotion-3.0.1/src/edu/bonn/cs/iv/bonnmotion/models/ProbRandomWalk.java
- bonnmotion-3.0.1/src/edu/bonn/cs/iv/bonnmotion/models/Pursue.java
- bonnmotion-3.0.1/src/edu/bonn/cs/iv/bonnmotion/models/RandomDirection.java
- bonnmotion-3.0.1/src/edu/bonn/cs/iv/bonnmotion/models/RandomStreet.java
- bonnmotion-3.0.1/src/edu/bonn/cs/iv/bonnmotion/models/RandomWalk.java
- bonnmotion-3.0.1/src/edu/bonn/cs/iv/bonnmotion/models/RandomWaypoint.java
- bonnmotion-3.0.1/src/edu/bonn/cs/iv/bonnmotion/models/RPGM.java
- bonnmotion-3.0.1/src/edu/bonn/cs/iv/bonnmotion/models/slaw/
- bonnmotion-3.0.1/src/edu/bonn/cs/iv/bonnmotion/models/slaw/Cluster.java
- bonnmotion-3.0.1/src/edu/bonn/cs/iv/bonnmotion/models/slaw/ClusterMember.java
- bonnmotion-3.0.1/src/edu/bonn/cs/iv/bonnmotion/models/slaw/PositionInterface.java
- bonnmotion-3.0.1/src/edu/bonn/cs/iv/bonnmotion/models/slaw/SLAWBase.java
- bonnmotion-3.0.1/src/edu/bonn/cs/iv/bonnmotion/models/SLAW.java
- bonnmotion-3.0.1/src/edu/bonn/cs/iv/bonnmotion/models/smooth/
- bonnmotion-3.0.1/src/edu/bonn/cs/iv/bonnmotion/models/smooth/Initialize.java
- bonnmotion-3.0.1/src/edu/bonn/cs/iv/bonnmotion/models/smooth/LocationMap.java
- bonnmotion-3.0.1/src/edu/bonn/cs/iv/bonnmotion/models/smooth/MaximumLocationsExceededException.java
- bonnmotion-3.0.1/src/edu/bonn/cs/iv/bonnmotion/models/smooth/OneDDoubleWrapper.java
- bonnmotion-3.0.1/src/edu/bonn/cs/iv/bonnmotion/models/smooth/OneDIntWrapper.java
- bonnmotion-3.0.1/src/edu/bonn/cs/iv/bonnmotion/models/smooth/SmoothException.java
- bonnmotion-3.0.1/src/edu/bonn/cs/iv/bonnmotion/models/smooth/ThreeDDoubleArrayWrapper.java
- bonnmotion-3.0.1/src/edu/bonn/cs/iv/bonnmotion/models/smooth/TwoDDoubleWrapper.java
- bonnmotion-3.0.1/src/edu/bonn/cs/iv/bonnmotion/models/smooth/TwoDIntWrapper.java
- bonnmotion-3.0.1/src/edu/bonn/cs/iv/bonnmotion/models/smooth/WrapperMaximumLengthExceededException.java
- bonnmotion-3.0.1/src/edu/bonn/cs/iv/bonnmotion/models/SMOOTH.java
- bonnmotion-3.0.1/src/edu/bonn/cs/iv/bonnmotion/models/Static.java
- bonnmotion-3.0.1/src/edu/bonn/cs/iv/bonnmotion/models/StaticDrift.java
- bonnmotion-3.0.1/src/edu/bonn/cs/iv/bonnmotion/models/SteadyStateRandomWaypoint.java
- bonnmotion-3.0.1/src/edu/bonn/cs/iv/bonnmotion/models/SWIM.java
- bonnmotion-3.0.1/src/edu/bonn/cs/iv/bonnmotion/models/timm/
- bonnmotion-3.0.1/src/edu/bonn/cs/iv/bonnmotion/models/timm/SettingsException.java
- bonnmotion-3.0.1/src/edu/bonn/cs/iv/bonnmotion/models/timm/TIMM_Dijkstra_Information.java
- bonnmotion-3.0.1/src/edu/bonn/cs/iv/bonnmotion/models/timm/TIMM_EventManager.java
- bonnmotion-3.0.1/src/edu/bonn/cs/iv/bonnmotion/models/timm/TIMM_Graph.java
- bonnmotion-3.0.1/src/edu/bonn/cs/iv/bonnmotion/models/timm/TIMM_Group.java
- bonnmotion-3.0.1/src/edu/bonn/cs/iv/bonnmotion/models/timm/TIMM_Settings.java
- bonnmotion-3.0.1/src/edu/bonn/cs/iv/bonnmotion/models/timm/TIMM_StatusType.java
- bonnmotion-3.0.1/src/edu/bonn/cs/iv/bonnmotion/models/timm/TIMM_Vertex.java
- bonnmotion-3.0.1/src/edu/bonn/cs/iv/bonnmotion/models/timm/TIMM_VertexType.java
- bonnmotion-3.0.1/src/edu/bonn/cs/iv/bonnmotion/models/TIMM.java
- bonnmotion-3.0.1/src/edu/bonn/cs/iv/bonnmotion/models/TLW.java
- bonnmotion-3.0.1/src/edu/bonn/cs/iv/bonnmotion/ModuleInfo.java
- bonnmotion-3.0.1/src/edu/bonn/cs/iv/bonnmotion/Position.java
- bonnmotion-3.0.1/src/edu/bonn/cs/iv/bonnmotion/printer/
- bonnmotion-3.0.1/src/edu/bonn/cs/iv/bonnmotion/printer/Dimension.java
- bonnmotion-3.0.1/src/edu/bonn/cs/iv/bonnmotion/printer/ParameterParser.java
- bonnmotion-3.0.1/src/edu/bonn/cs/iv/bonnmotion/printer/Printer.java
- bonnmotion-3.0.1/src/edu/bonn/cs/iv/bonnmotion/printer/PrinterStyle.java
- bonnmotion-3.0.1/src/edu/bonn/cs/iv/bonnmotion/RandomSpeedBase.java
- bonnmotion-3.0.1/src/edu/bonn/cs/iv/bonnmotion/run/
- bonnmotion-3.0.1/src/edu/bonn/cs/iv/bonnmotion/run/BM.java
- bonnmotion-3.0.1/src/edu/bonn/cs/iv/bonnmotion/Scenario.java
- bonnmotion-3.0.1/src/edu/bonn/cs/iv/bonnmotion/ScenarioLink.java
- bonnmotion-3.0.1/src/edu/bonn/cs/iv/bonnmotion/ScenarioLinkException.java
- bonnmotion-3.0.1/src/edu/bonn/cs/iv/bonnmotion/ScenarioParameters.java
- bonnmotion-3.0.1/src/edu/bonn/cs/iv/bonnmotion/Waypoint.java
- bonnmotion-3.0.1/src/edu/bonn/cs/iv/graph/
- bonnmotion-3.0.1/src/edu/bonn/cs/iv/graph/Edge.java
- bonnmotion-3.0.1/src/edu/bonn/cs/iv/graph/EdgeList.java
- bonnmotion-3.0.1/src/edu/bonn/cs/iv/graph/Graph.java
- bonnmotion-3.0.1/src/edu/bonn/cs/iv/graph/Node.java
- bonnmotion-3.0.1/src/edu/bonn/cs/iv/util/
- bonnmotion-3.0.1/src/edu/bonn/cs/iv/util/Function.java
- bonnmotion-3.0.1/src/edu/bonn/cs/iv/util/GeometricMeanCalculator.java
- bonnmotion-3.0.1/src/edu/bonn/cs/iv/util/Heap.java
- bonnmotion-3.0.1/src/edu/bonn/cs/iv/util/IntegerHashMap.java
- bonnmotion-3.0.1/src/edu/bonn/cs/iv/util/IntegerHashSet.java
- bonnmotion-3.0.1/src/edu/bonn/cs/iv/util/maps/
- bonnmotion-3.0.1/src/edu/bonn/cs/iv/util/maps/BoundingBox.java
- bonnmotion-3.0.1/src/edu/bonn/cs/iv/util/maps/CoordinateTransformation.java
- bonnmotion-3.0.1/src/edu/bonn/cs/iv/util/maps/osm/
- bonnmotion-3.0.1/src/edu/bonn/cs/iv/util/maps/osm/OSMGraph.java
- bonnmotion-3.0.1/src/edu/bonn/cs/iv/util/maps/osm/OSMNode.java
- bonnmotion-3.0.1/src/edu/bonn/cs/iv/util/maps/osm/OSMWay.java
- bonnmotion-3.0.1/src/edu/bonn/cs/iv/util/maps/osm/PBFParser.java
- bonnmotion-3.0.1/src/edu/bonn/cs/iv/util/maps/OSRoutingMachine.java
- bonnmotion-3.0.1/src/edu/bonn/cs/iv/util/maps/PositionGeo.java
- bonnmotion-3.0.1/src/edu/bonn/cs/iv/util/maps/Route.java
- bonnmotion-3.0.1/src/edu/bonn/cs/iv/util/maps/RouteServiceInterface.java
- bonnmotion-3.0.1/src/edu/bonn/cs/iv/util/maps/WaypointGeo.java
- bonnmotion-3.0.1/src/edu/bonn/cs/iv/util/PositionHashMap.java
- bonnmotion-3.0.1/src/edu/bonn/cs/iv/util/SampleSet.java
- bonnmotion-3.0.1/src/edu/bonn/cs/iv/util/Sortable.java
- bonnmotion-3.0.1/src/edu/bonn/cs/iv/util/SortedList.java
- bonnmotion-3.0.1/validate/
- bonnmotion-3.0.1/validate/AppDeterminationDispatcher.py
- bonnmotion-3.0.1/validate/apptests/
- bonnmotion-3.0.1/validate/apptests/CSVFile.apptest
- bonnmotion-3.0.1/validate/apptests/Cut.apptest
- bonnmotion-3.0.1/validate/apptests/Dwelltime.apptest
- bonnmotion-3.0.1/validate/apptests/GlomoFile.apptest
- bonnmotion-3.0.1/validate/apptests/GPXImport.apptest
- bonnmotion-3.0.1/validate/apptests/InRangePrinter.apptest
- bonnmotion-3.0.1/validate/apptests/IntervalFormat.apptest
- bonnmotion-3.0.1/validate/apptests/kreis_freerunner.gpx
- bonnmotion-3.0.1/validate/apptests/LinkDump.apptest
- bonnmotion-3.0.1/validate/apptests/LongestLink.apptest
- bonnmotion-3.0.1/validate/apptests/NSFile.apptest
- bonnmotion-3.0.1/validate/apptests/SPPXml.apptest
- bonnmotion-3.0.1/validate/apptests/Statistics.apptest
- bonnmotion-3.0.1/validate/apptests/TheONEFile.apptest
- bonnmotion-3.0.1/validate/apptests/Visplot.apptest
- bonnmotion-3.0.1/validate/apptests/WiseML.apptest
- bonnmotion-3.0.1/validate/AppValidationDispatcher.py
- bonnmotion-3.0.1/validate/bonnmotion_apps.db
- bonnmotion-3.0.1/validate/bonnmotion_models.db
- bonnmotion-3.0.1/validate/BonnmotionDispatcher.py
- bonnmotion-3.0.1/validate/BonnmotionParamsGenerator.py
- bonnmotion-3.0.1/validate/Common.py
- bonnmotion-3.0.1/validate/Config.py
- bonnmotion-3.0.1/validate/DataAccess.py
- bonnmotion-3.0.1/validate/maps/
- bonnmotion-3.0.1/validate/maps/osna-validate-20140510.osm.pbf
- bonnmotion-3.0.1/validate/ModelDeterminationDispatcher.py
- bonnmotion-3.0.1/validate/modeltests/
- bonnmotion-3.0.1/validate/modeltests/Boundless.modeltest
- bonnmotion-3.0.1/validate/modeltests/ChainScenario.modeltest
- bonnmotion-3.0.1/validate/modeltests/Column.modeltest
- bonnmotion-3.0.1/validate/modeltests/DisasterArea.modeltest
- bonnmotion-3.0.1/validate/modeltests/GaussMarkov.modeltest
- bonnmotion-3.0.1/validate/modeltests/ManhattanGrid.modeltest
- bonnmotion-3.0.1/validate/modeltests/MSLAW.modeltest
- bonnmotion-3.0.1/validate/modeltests/Nomadic.modeltest
- bonnmotion-3.0.1/validate/modeltests/OriginalGaussMarkov.modeltest
- bonnmotion-3.0.1/validate/modeltests/ProbRandomWalk.modeltest
- bonnmotion-3.0.1/validate/modeltests/Pursue.modeltest
- bonnmotion-3.0.1/validate/modeltests/RandomDirection.modeltest
- bonnmotion-3.0.1/validate/modeltests/RandomStreet.modeltest
- bonnmotion-3.0.1/validate/modeltests/RandomWalk.modeltest
- bonnmotion-3.0.1/validate/modeltests/RandomWaypoint.modeltest
- bonnmotion-3.0.1/validate/modeltests/RPGM.modeltest
- bonnmotion-3.0.1/validate/modeltests/SLAW.modeltest
- bonnmotion-3.0.1/validate/modeltests/SMOOTH.modeltest
- bonnmotion-3.0.1/validate/modeltests/Static.modeltest
- bonnmotion-3.0.1/validate/modeltests/StaticDrift.modeltest
- bonnmotion-3.0.1/validate/modeltests/StaticDrift.pos
- bonnmotion-3.0.1/validate/modeltests/StaticDrift3D.pos
- bonnmotion-3.0.1/validate/modeltests/SteadyStateRandomWaypoint.modeltest
- bonnmotion-3.0.1/validate/modeltests/SWIM.modeltest
- bonnmotion-3.0.1/validate/modeltests/TIMM.modeltest
- bonnmotion-3.0.1/validate/modeltests/TIMM_graph2
- bonnmotion-3.0.1/validate/modeltests/TLW.modeltest
- bonnmotion-3.0.1/validate/modeltests-basic/
- bonnmotion-3.0.1/validate/modeltests-basic/Boundless.modeltest
- bonnmotion-3.0.1/validate/modeltests-basic/Column.modeltest
- bonnmotion-3.0.1/validate/modeltests-basic/GaussMarkov.modeltest
- bonnmotion-3.0.1/validate/modeltests-basic/ManhattanGrid.modeltest
- bonnmotion-3.0.1/validate/modeltests-basic/Nomadic.modeltest
- bonnmotion-3.0.1/validate/modeltests-basic/OriginalGaussMarkov.modeltest
- bonnmotion-3.0.1/validate/modeltests-basic/ProbRandomWalk.modeltest
- bonnmotion-3.0.1/validate/modeltests-basic/Pursue.modeltest
- bonnmotion-3.0.1/validate/modeltests-basic/RandomDirection.modeltest
- bonnmotion-3.0.1/validate/modeltests-basic/RandomWalk.modeltest
- bonnmotion-3.0.1/validate/modeltests-basic/RandomWaypoint.modeltest
- bonnmotion-3.0.1/validate/modeltests-basic/RPGM.modeltest
- bonnmotion-3.0.1/validate/modeltests-basic/Static.modeltest
- bonnmotion-3.0.1/validate/ModelValidationDispatcher.py
- bonnmotion-3.0.1/validate/validate.cfg
- bonnmotion-3.0.1/validate/validate.py
