# Supplementary material for: An empirical evaluation of link quality utilization in ETX routing for VANETs
Source: PeerJ Comput Sci. 2024 Sep 6;10:e2259. doi: 10.7717/peerj-cs.2259 (PMC11419655; doi:10.7717/peerj-cs.2259)
Supplement: Supplemental Information 2 [file peerj-cs-10-2259-s002.zip › bonnmotion-3.0.1/bin/.tail/makedoc]

################################################################################
## A validation script for                                                    ##
## BonnMotion - a mobility scenario generation and analysis tool              ##
## Copyright (C) 2002-2012 University of Bonn                                 ##
## Copyright (C) 2012-2016 University of Osnabrueck                           ##
##                                                                            ##
## This program is free software; you can redistribute it and/or modify       ##
## it under the terms of the GNU General Public License as published by       ##
## the Free Software Foundation; either version 2 of the License, or          ##
## (at your option) any later version.                                        ##
##                                                                            ##
## This program is distributed in the hope that it will be useful,            ##
## but WITHOUT ANY WARRANTY; without even the implied warranty of             ##
## MERCHANTABILITY or FITNESS FOR A PARTICULAR PURPOSE.  See the              ##
## GNU General Public License for more details.                               ##
##                                                                            ##
## You should have received a copy of the GNU General Public License          ##
## along with this program; if not, write to the Free Software                ##
## Foundation, Inc., 59 Temple Place, Suite 330, Boston, MA  02111-1307  USA  ##
################################################################################

PACKAGES="edu.bonn.cs.iv.bonnmotion edu.bonn.cs.iv.bonnmotion.apps edu.bonn.cs.iv.bonnmotion.run edu.bonn.cs.iv.bonnmotion.models"

cd "${BONNMOTION}/src"
$JAVADOC -quiet -d "$DOCPATH" -use -windowtitle "BonnMotion" -sourcepath . $PACKAGES
