# Supplementary material for: An empirical evaluation of link quality utilization in ETX routing for VANETs
Source: PeerJ Comput Sci. 2024 Sep 6;10:e2259. doi: 10.7717/peerj-cs.2259 (PMC11419655; doi:10.7717/peerj-cs.2259)
Supplement: Supplemental Information 2 [file peerj-cs-10-2259-s002.zip › bonnmotion-3.0.1/doc/ns2_test/movement/rwp_10.ns_movements]

$node_(0) set X_ 131.8903798329289
$node_(0) set Y_ 247.2743952782015
$ns_ at 0.0 "$node_(0) setdest 353.6641621182707 171.85146334889515 0.8055954362996907"
# $ns_ at 290.77649986425604 "$node_(0) setdest 353.6641621182707 171.85146334889515 0.0"
$ns_ at 330.77961927915703 "$node_(0) setdest 326.6914946907916 325.66026017132924 0.5800300769035217"
$node_(1) set X_ 19.2363731413177
$node_(1) set Y_ 377.7755126224196
# $ns_ at 0.0 "$node_(1) setdest 19.2363731413177 377.7755126224196 0.0"
$ns_ at 1.7486864495799637 "$node_(1) setdest 246.7466542625523 114.87639267087884 1.160210332496932"
# $ns_ at 301.41290120822305 "$node_(1) setdest 246.7466542625523 114.87639267087884 0.0"
$ns_ at 352.06748923766463 "$node_(1) setdest 395.50062204188345 138.67748343025139 0.7939996306618622"
# $ns_ at 541.7981293831717 "$node_(1) setdest 395.50062204188345 138.67748343025139 0.0"
$ns_ at 580.6364156400869 "$node_(1) setdest 382.4765887597067 151.99744091408328 0.9620734153376452"
$node_(2) set X_ 214.82397314751782
$node_(2) set Y_ 129.60381749358575
$ns_ at 0.0 "$node_(2) setdest 272.9979303507402 60.64377629342487 0.5635757268490655"
# $ns_ at 160.08543787452345 "$node_(2) setdest 272.9979303507402 60.64377629342487 0.0"
$ns_ at 217.30717612102217 "$node_(2) setdest 187.9316417196335 263.6272177674499 0.5751024965132838"
$node_(3) set X_ 177.48879589586116
$node_(3) set Y_ 104.07631867208796
$ns_ at 0.0 "$node_(3) setdest 177.37518876638634 102.63296836394946 1.1052981939227506"
# $ns_ at 1.309885840307743 "$node_(3) setdest 177.37518876638634 102.63296836394946 0.0"
$ns_ at 41.44236388933632 "$node_(3) setdest 195.83816396321535 407.0719469789354 1.1444440223455112"
# $ns_ at 307.9458456541738 "$node_(3) setdest 195.83816396321535 407.0719469789354 0.0"
$ns_ at 323.109286881795 "$node_(3) setdest 418.52706488558573 347.2534538494702 0.8327587744973337"
$node_(4) set X_ 86.32272564345959
$node_(4) set Y_ 168.57768750946636
$ns_ at 0.0 "$node_(4) setdest 225.11183627336416 496.3184669144635 1.426703732392858"
# $ns_ at 249.46758348125513 "$node_(4) setdest 225.11183627336416 496.3184669144635 0.0"
$ns_ at 276.46072035279576 "$node_(4) setdest 349.737550997231 406.06884229203825 0.7460587682271421"
# $ns_ at 482.7070815568568 "$node_(4) setdest 349.737550997231 406.06884229203825 0.0"
$ns_ at 482.8395902413504 "$node_(4) setdest 295.82915701793735 311.9265666414966 0.9259483046611409"
$node_(5) set X_ 387.14298298470703
$node_(5) set Y_ 268.25591042477686
$ns_ at 0.0 "$node_(5) setdest 125.0614417117763 319.33413826937436 1.0819242862109566"
# $ns_ at 246.7941488088095 "$node_(5) setdest 125.0614417117763 319.33413826937436 0.0"
$ns_ at 285.5922234946447 "$node_(5) setdest 281.2717102743986 451.2338555783067 1.3581839763165542"
# $ns_ at 436.1229980967287 "$node_(5) setdest 281.2717102743986 451.2338555783067 0.0"
$ns_ at 454.5872457964924 "$node_(5) setdest 351.38572987573053 421.95614477489556 0.5225216627698073"
$node_(6) set X_ 65.0137114935612
$node_(6) set Y_ 233.9101172973226
$ns_ at 0.0 "$node_(6) setdest 363.2736969334095 143.33448043948042 1.4779848163846714"
# $ns_ at 210.90185852361446 "$node_(6) setdest 363.2736969334095 143.33448043948042 0.0"
$ns_ at 254.2949697285112 "$node_(6) setdest 335.5488236766048 178.4817786469826 0.8220353089824903"
# $ns_ at 308.7525716490359 "$node_(6) setdest 335.5488236766048 178.4817786469826 0.0"
$ns_ at 346.3933211601952 "$node_(6) setdest 463.6478092987929 231.54966312296415 0.9247923846757841"
# $ns_ at 496.325601750239 "$node_(6) setdest 463.6478092987929 231.54966312296415 0.0"
$ns_ at 513.059450847938 "$node_(6) setdest 442.0960940173653 179.2110826988641 1.3658107445395393"
# $ns_ at 554.501613056852 "$node_(6) setdest 442.0960940173653 179.2110826988641 0.0"
$ns_ at 599.6068078308053 "$node_(6) setdest 442.01790553564024 179.4398174182739 0.6147864277337801"
$node_(7) set X_ 427.7189051587733
$node_(7) set Y_ 252.10492144234877
$ns_ at 0.0 "$node_(7) setdest 141.45878356706442 159.60089217133986 0.6341592902203166"
# $ns_ at 474.3843746416642 "$node_(7) setdest 141.45878356706442 159.60089217133986 0.0"
$ns_ at 477.6242640796095 "$node_(7) setdest 73.04351264340835 205.23043992392064 1.4710843534661318"
# $ns_ at 533.525658711631 "$node_(7) setdest 73.04351264340835 205.23043992392064 0.0"
$ns_ at 550.0997741699357 "$node_(7) setdest 132.49488064301374 195.4752564777538 1.2073372293872278"
$node_(8) set X_ 453.9050615770219
$node_(8) set Y_ 375.3986049099027
# $ns_ at 0.0 "$node_(8) setdest 453.9050615770219 375.3986049099027 0.0"
$ns_ at 1.2407924733879554 "$node_(8) setdest 246.56549172897434 194.04244042362154 0.9567232328279933"
# $ns_ at 289.16397982622857 "$node_(8) setdest 246.56549172897434 194.04244042362154 0.0"
$ns_ at 304.5723307786534 "$node_(8) setdest 368.6423820692822 357.712643258176 0.6911438345947144"
$node_(9) set X_ 353.5462822616441
$node_(9) set Y_ 219.11549953531858
$ns_ at 0.0 "$node_(9) setdest 199.34755761515248 429.0676083213363 1.0321575157155793"
# $ns_ at 252.37816557826454 "$node_(9) setdest 199.34755761515248 429.0676083213363 0.0"
$ns_ at 265.620560942863 "$node_(9) setdest 324.42165821942353 385.75494478159345 0.6142797140693939"
# $ns_ at 481.09457228980364 "$node_(9) setdest 324.42165821942353 385.75494478159345 0.0"
$ns_ at 527.3243869890866 "$node_(9) setdest 249.77848189909213 439.5645739223608 1.2661294975766222"
