# Supplementary material for: An empirical evaluation of link quality utilization in ETX routing for VANETs
Source: PeerJ Comput Sci. 2024 Sep 6;10:e2259. doi: 10.7717/peerj-cs.2259 (PMC11419655; doi:10.7717/peerj-cs.2259)
Supplement: Supplemental Information 2 [file peerj-cs-10-2259-s002.zip › bonnmotion-3.0.1/doc/ns2_test/movement/rwp_10.params]

model=RandomWaypoint
ignore=3600.0
randomSeed=1268857419906
x=500.0
y=500.0
duration=600.0
nn=10
circular=false
dim=3
minspeed=0.5
maxspeed=1.5
maxpause=60.0
