# Supplementary material for: An empirical evaluation of link quality utilization in ETX routing for VANETs
Source: PeerJ Comput Sci. 2024 Sep 6;10:e2259. doi: 10.7717/peerj-cs.2259 (PMC11419655; doi:10.7717/peerj-cs.2259)
Supplement: Supplemental Information 2 [file peerj-cs-10-2259-s002.zip › bonnmotion-3.0.1/doc/OSRM/osrm-backend-4.8.1/build/prepare_pbf.sh]

#!/bin/bash

if [ $# -ne 1 ]; then
    echo "usage: $0 <OSM PBF file basename>"
    exit 1
fi

osmfile=$1
profiledir="./cbf-routing-profiles-master"

LUA_PATH="$profiledir/lib/?.lua" ./osrm-extract -p $profiledir/foot-city.lua ${osmfile}.osm.pbf
LUA_PATH="$profiledir/lib/?.lua" ./osrm-prepare -p $profiledir/foot-city.lua ${osmfile}.osrm
