# Supplementary material for: An empirical evaluation of link quality utilization in ETX routing for VANETs
Source: PeerJ Comput Sci. 2024 Sep 6;10:e2259. doi: 10.7717/peerj-cs.2259 (PMC11419655; doi:10.7717/peerj-cs.2259)
Supplement: Supplemental Information 2 [file peerj-cs-10-2259-s002.zip › bonnmotion-3.0.1/doc/OSRM/osrm-backend-4.8.1/build/start_routed.sh]

#!/bin/bash

if [ $# -ne 3 ]; then
    echo "usage: $0 <OSRM file> <port> <threads>"
    exit 1
fi

osrmfile=$1
port=$2
threads=$3

./osrm-routed $osrmfile -i 0.0.0.0 -p $port -t $threads
