# Supplementary material for: An empirical evaluation of link quality utilization in ETX routing for VANETs
Source: PeerJ Comput Sci. 2024 Sep 6;10:e2259. doi: 10.7717/peerj-cs.2259 (PMC11419655; doi:10.7717/peerj-cs.2259)
Supplement: Supplemental Information 2 [file peerj-cs-10-2259-s002.zip › bonnmotion-3.0.1/doc/TIMM_example/graph]

# All nodes in the scenario are placed at the StartVertex
Pos=StartVertex,0,0,N1;N3,Room
Pos=N1,100,0,StartVertex;N2,Room
Pos=N2,100,100,N1;N3,Room
Pos=N3,0,100,N2;StartVertex,Room
#
#
# (0,0)                      (100,0)
# StartVertex ------------------N1
#   |                           |
#   |                           |
#   |                           |
#   |                           |
#  N3---------------------------N2
# (0,100)                    (100,100)
