# Supplementary material for: An empirical evaluation of link quality utilization in ETX routing for VANETs
Source: PeerJ Comput Sci. 2024 Sep 6;10:e2259. doi: 10.7717/peerj-cs.2259 (PMC11419655; doi:10.7717/peerj-cs.2259)
Supplement: Supplemental Information 2 [file peerj-cs-10-2259-s002.zip › bonnmotion-3.0.1/doc/TIMM_example/parameters.txt]

bm -f example TIMM -b graph -F 1.037,0.212 -g 4,4,4,4 -G -o 16.1,66.8 -s 0.577,0.106 -S 10,20,30,40 -n 16
