# Supplementary material for: An empirical evaluation of link quality utilization in ETX routing for VANETs
Source: PeerJ Comput Sci. 2024 Sep 6;10:e2259. doi: 10.7717/peerj-cs.2259 (PMC11419655; doi:10.7717/peerj-cs.2259)
Supplement: Supplemental Information 2 [file peerj-cs-10-2259-s002.zip › bonnmotion-3.0.1/install]

#!/bin/bash

echo "BonnMotion - a mobility scenario generation and analysis tool"
echo "Copyright (C) 2002-2012 University of Bonn"
echo "Copyright (C) 2012-2016 University of Osnabrueck"
echo
echo "This program is free software; you can redistribute it and/or modify"
echo "it under the terms of the GNU General Public License as published by"
echo "the Free Software Foundation; either version 2 of the License, or"
echo "(at your option) any later version."
echo
echo "This program is distributed in the hope that it will be useful,"
echo "but WITHOUT ANY WARRANTY; without even the implied warranty of"
echo "MERCHANTABILITY or FITNESS FOR A PARTICULAR PURPOSE.  See the"
echo "GNU General Public License for more details."
echo
echo "You should have received a copy of the GNU General Public License"
echo "along with this program; if not, write to the Free Software"
echo "Foundation, Inc., 59 Temple Place, Suite 330, Boston, MA  02111-1307  USA"
echo

OS=`uname -s | tr A-Z a-z | sed -e s/_.\*//`

PACKAGE=edu.bonn.cs.iv.bonnmotion
JAVAPATH=`which java 2> /dev/null`
if [ ! "$JAVAPATH" = "" ]
then
	JAVAPATH=`dirname ${JAVAPATH}`
fi
echo -n Please enter your Java binary path \[$JAVAPATH\]:\ 
read KBDENTRY
if [ ! "$KBDENTRY" = "" ]
then
	JAVAPATH=$KBDENTRY
fi
if [ -x "${JAVAPATH}/java" ]
then
	cd `dirname $0`
	BONNMOTION=`pwd`

	cd "${JAVAPATH}"
	JAVAPATH=`pwd`
	cd "${BONNMOTION}"

	CLASSPATH="${BONNMOTION}/classes"
	DOCPATH="${BONNMOTION}/javadoc"
	if [ ! -d "${CLASSPATH}" ]
	then
		mkdir "${CLASSPATH}"
	fi
	if [ ! -d "${DOCPATH}" ]
	then
		mkdir "${DOCPATH}"
	fi
	if [ $OS = "cygwin" ]
	then
		cd "${CLASSPATH}"
		CLASSPATH=`cmd.exe /c cd`
		cd "${DOCPATH}"
		DOCPATH=`cmd.exe /c cd`
	fi
	
	for l in $BONNMOTION/lib/*.jar
	do
		LIBRARYPATH=$LIBRARYPATH:$l
	done

	cd "${BONNMOTION}/bin/.tail"
	APPS=`ls`
	cd "${BONNMOTION}/bin"

	echo \#\!/bin/bash > .head
	echo >> .head
	echo BONNMOTION=\"$BONNMOTION\" >> .head
	echo PACKAGE=\"$PACKAGE\" >> .head
	echo CLASSPATH=\"$CLASSPATH:$LIBRARYPATH\" >> .head
	echo JAVAPATH=\"$JAVAPATH\" >> .head
	echo DOCPATH=\"$DOCPATH\" >> .head
	echo JAVA=\"\$JAVAPATH/java\" >> .head
	echo JAVAC=\"\$JAVAPATH/javac\" >> .head
	echo JAVADOC=\"\$JAVAPATH/javadoc\" >> .head
	echo >> .head

	echo -n Creating scripts ...
	for a in $APPS
	do
		if [ ! -d $a ]
		then
			echo -n \ $a ...
			cat .head .tail/$a > $a
			chmod +x $a
		fi
	done

	rm .head

	echo " done."
	
	if [ -e "compile" ]
	then
		echo "Starting compilation ..."
		./compile
	fi
	echo "done."
	echo
	echo "$ ./bin/bm -h"
	./bm
else
	echo No executable \"$JAVAPATH/java\", aborting.
fi
