# Supplementary material for: An empirical evaluation of link quality utilization in ETX routing for VANETs
Source: PeerJ Comput Sci. 2024 Sep 6;10:e2259. doi: 10.7717/peerj-cs.2259 (PMC11419655; doi:10.7717/peerj-cs.2259)
Supplement: Supplemental Information 2 [file peerj-cs-10-2259-s002.zip › bonnmotion-3.0.1/src/edu/bonn/cs/iv/bonnmotion/apps/LongestLink.java]

/*******************************************************************************
 ** BonnMotion - a mobility scenario generation and analysis tool             **
 ** Copyright (C) 2002-2012 University of Bonn                                **
 ** Copyright (C) 2012-2016 University of Osnabrueck                          **
 **                                                                           **
 ** This program is free software; you can redistribute it and/or modify      **
 ** it under the terms of the GNU General Public License as published by      **
 ** the Free Software Foundation; either version 2 of the License, or         **
 ** (at your option) any later version.                                       **
 **                                                                           **
 ** This program is distributed in the hope that it will be useful,           **
 ** but WITHOUT ANY WARRANTY; without even the implied warranty of            **
 ** MERCHANTABILITY or FITNESS FOR A PARTICULAR PURPOSE.  See the             **
 ** GNU General Public License for more details.                              **
 **                                                                           **
 ** You should have received a copy of the GNU General Public License         **
 ** along with this program; if not, write to the Free Software               **
 ** Foundation, Inc., 59 Temple Place, Suite 330, Boston, MA  02111-1307  USA **
 *******************************************************************************/

package edu.bonn.cs.iv.bonnmotion.apps;

import edu.bonn.cs.iv.bonnmotion.*;

import java.io.*;
import java.util.Vector;


/**
* Longest Link Metric 
*/

//ToDo: Remove this class and add to StatisticsNG
public class LongestLink extends App {
    private static ModuleInfo info;
    
    static {
        info = new ModuleInfo("LongestLink");
        info.description = "Longest Link Metric";
        
        info.major = 1;
        info.minor = 0;
        info.revision = ModuleInfo.getSVNRevisionStringValue("$LastChangedRevision: 650 $");
        
        info.contacts.add(ModuleInfo.BM_MAILINGLIST);
        info.authors.add("Raphael Ernst");
		info.affiliation = ModuleInfo.UNIVERSITY_OF_BONN;
    }
    
    public static ModuleInfo getInfo() {
        return info;
    }
    
	protected Scenario s;
	protected double intervalLength = 1.0;

	protected String name;
	protected String basename;

	public LongestLink(String[] args) throws FileNotFoundException, IOException {
		go(args);
	}

	public void go(String[] _args) throws FileNotFoundException, IOException {
		parse(_args);
		if(name == null) {
			printHelp();
			System.exit(0);
		}

		basename = name + "." + getInfo().name + "_";

		System.out.println("#Reading scenario data");
		s = Scenario.getScenario(name);
		System.out.println("#Read: " + s.getModelName());

		longestLink();
	}

	protected boolean parseArg(char key, String val) {
		switch (key) {
			case 'i':
				intervalLength = Double.parseDouble(val);
				return true;
			case 'f':
				name = val;
				return true;
			case 'v':
				System.out.println("Version: " + info.toShortString());
				return true;
			default:
				return super.parseArg(key, val);
		}
	}

	public static void printHelp() {
        System.out.println(getInfo().toDetailString());
		App.printHelp();
		System.out.println("Longest Link Metric:");
		System.out.println("\t-f <scenario name>");
		System.out.println("\t-i <(double) interval length> (Default: 1.0)");
		System.out.println("\t-v print version information");
	}

	public static void main(String[] args) throws FileNotFoundException, IOException {
		new LongestLink(args);
	}

	/* Analysis Code */
	protected boolean longestLink() {
        if(s.getNode().length == 1) {
                System.err.println("Only one node in the scenario! No links available");
                return false;
        }

		double duration = s.getDuration();
		double time = 0;

		PrintWriter o = null;
		try{
			o = new PrintWriter(new FileOutputStream(basename));
		} catch (IOException e) {
			System.err.println("Error when opening file: " + basename);
		}

		if(duration == 0) {
			o.println(time + " " + longestLink(0));
		} else {
			while(time < duration) {
				o.println(time + " " + longestLink(time));
				time += intervalLength;
			}
		}
		o.close();
        return true;
	}
	
	//ToDo: Use LongestLinkMetrics from edu.bonnmotion.cs.iv.bonnmotion.apps.statistics -> Not yet possible. Requires scenario3d
	protected double longestLink(final double time) {
		MobileNode[] node = s.getNode();
		double longestEdge = Double.MIN_VALUE;
		Vector<Position> inTheGraph = new Vector<Position>(node.length,1);
		Vector<Position> notInTheGraph = new Vector<Position>(node.length,1);
		
		inTheGraph.add(node[0].positionAt(time));
		
		for(int i=0;i<node.length;i++) {
			notInTheGraph.add(node[i].positionAt(time));
		}

		double edgeLength;
		Position next;
		double edge;	
		while(!notInTheGraph.isEmpty()) { //Add edges until graph is fully connected
			next = null;
			edgeLength = Double.MAX_VALUE;
			for(int i=0;i<inTheGraph.size();i++) {
				for(int j=0;j<notInTheGraph.size();j++) {
					edge = inTheGraph.elementAt(i).distance(notInTheGraph.elementAt(j));
					if(edge < edgeLength) {
						edgeLength = edge;
						next = notInTheGraph.elementAt(j);
					}
				}	
			}

			inTheGraph.add(next);
			notInTheGraph.remove(next);

			if(edgeLength > longestEdge) { longestEdge = edgeLength; }
		}
		
		return longestEdge;
	}
}
