# Supplementary material for: An empirical evaluation of link quality utilization in ETX routing for VANETs
Source: PeerJ Comput Sci. 2024 Sep 6;10:e2259. doi: 10.7717/peerj-cs.2259 (PMC11419655; doi:10.7717/peerj-cs.2259)
Supplement: Supplemental Information 2 [file peerj-cs-10-2259-s002.zip › bonnmotion-3.0.1/src/edu/bonn/cs/iv/bonnmotion/apps/TheONEFile.java]

/*******************************************************************************
 ** BonnMotion - a mobility scenario generation and analysis tool             **
 ** Copyright (C) 2002-2012 University of Bonn                                **
 ** Copyright (C) 2012-2016 University of Osnabrueck                          **
 **                                                                           **
 ** This program is free software; you can redistribute it and/or modify      **
 ** it under the terms of the GNU General Public License as published by      **
 ** the Free Software Foundation; either version 2 of the License, or         **
 ** (at your option) any later version.                                       **
 **                                                                           **
 ** This program is distributed in the hope that it will be useful,           **
 ** but WITHOUT ANY WARRANTY; without even the implied warranty of            **
 ** MERCHANTABILITY or FITNESS FOR A PARTICULAR PURPOSE.  See the             **
 ** GNU General Public License for more details.                              **
 **                                                                           **
 ** You should have received a copy of the GNU General Public License         **
 ** along with this program; if not, write to the Free Software               **
 ** Foundation, Inc., 59 Temple Place, Suite 330, Boston, MA  02111-1307  USA **
 *******************************************************************************/

package edu.bonn.cs.iv.bonnmotion.apps;

import java.io.*;

import edu.bonn.cs.iv.bonnmotion.*;
import edu.bonn.cs.iv.bonnmotion.printer.Dimension;

/** The ONE file format
 * according to:
 * http://www.netlab.tkk.fi/tutkimus/dtn/theone/javadoc/input/ExternalMovementReader.html
 * 
 * @author schwambo
 */
public class TheONEFile extends App {
    private static ModuleInfo info;
    
    static {
        info = new ModuleInfo("TheONEFile");
        info.description = "Application that converts scenarios to the ONE file format";
        
        info.major = 1;
        info.minor = 0;
        info.revision = ModuleInfo.getSVNRevisionStringValue("$LastChangedRevision: 650 $");
        
        info.contacts.add(ModuleInfo.BM_MAILINGLIST);
        info.authors.add("Matthias Schwamborn");
		info.affiliation = ModuleInfo.UNIVERSITY_OF_BONN;
        info.references.add("http://www.netlab.tkk.fi/tutkimus/dtn/theone/");
        info.references.add("http://www.netlab.tkk.fi/tutkimus/dtn/theone/javadoc/input/ExternalMovementReader.html");
    }
    
    public static ModuleInfo getInfo() {
        return info;
    }
    
	protected static final String fileSuffix = ".one";

	protected String name = null;
	protected double intervalLength = 1.0;

	public TheONEFile(String[] args) {
		go(args);
	}

	public void go(String[] args) {
		parse(args);

		Scenario s = null;
		if (name == null) {
			printHelp();
			System.exit(0);
		}

		try {
			s = Scenario.getScenario(name);
		} catch (Exception e) {
			e.printStackTrace();
			App.exceptionHandler("Error reading file", e);
		}

		PrintWriter out = openPrintWriter(name + fileSuffix);
		/** print header line:
		 * minTime maxTime minX maxX minY maxY [minZ maxZ]
		 * */
		if (s.getScenarioParameters().outputDim == Dimension.THREED) {
            out.println(0.0 + " " + s.getDuration() + " " + 0.0 + " " + s.getX() + " " + 0.0 + " " + s.getY() + " " + 0.0 + " " + s.getZ()); 		    
		} else {
		    out.println(0.0 + " " + s.getDuration() + " " + 0.0 + " " + s.getX() + " " + 0.0 + " " + s.getY());
		}

		MobileNode[] node = s.getNode();
		double duration = s.getDuration();
		double t = 0.0;
		
	    if (s.getScenarioParameters().outputDim == Dimension.THREED) {
	        while (t < duration) {
	            for (int i = 0; i < node.length; i++) {
	                Position p = node[i].positionAt(t);
                    out.println(t + " " + i + " " + p.x + " " + p.y + " " + p.z);
	            }
	            t += intervalLength;
	        }
        } else {
    		while (t < duration) {
    			for (int i = 0; i < node.length; i++) {
    				Position p = node[i].positionAt(t);
    				out.println(t + " " + i + " " + p.x + " " + p.y);
    			}
    			t += intervalLength;
    		}
        }

		out.close();
	}

	protected boolean parseArg(char key, String val) {
		switch (key) {
			case 'f':
				this.name = val;
				return true;
			case 'l':
				this.intervalLength = Double.parseDouble(val);
				return true;
			default:
				return super.parseArg(key, val);
		}
	}

	public static void printHelp() {
        System.out.println(getInfo().toDetailString());
		App.printHelp();
		System.out.println("TheONEFile:");
		System.out.println("\t-f <filename> (scenario)");
		System.out.println("\t-l <double> (sample interval length, default is 1s)");
	}

	public static void main(String[] args) throws FileNotFoundException, IOException {
		new TheONEFile(args);
	}
}
