# Supplementary material for: An empirical evaluation of link quality utilization in ETX routing for VANETs
Source: PeerJ Comput Sci. 2024 Sep 6;10:e2259. doi: 10.7717/peerj-cs.2259 (PMC11419655; doi:10.7717/peerj-cs.2259)
Supplement: Supplemental Information 2 [file peerj-cs-10-2259-s002.zip › bonnmotion-3.0.1/src/edu/bonn/cs/iv/bonnmotion/models/timm/TIMM_EventManager.java]

/*******************************************************************************
 ** BonnMotion - a mobility scenario generation and analysis tool             **
 ** Copyright (C) 2002-2012 University of Bonn                                **
 ** Copyright (C) 2012-2016 University of Osnabrueck                          **
 **                                                                           **
 ** This program is free software; you can redistribute it and/or modify      **
 ** it under the terms of the GNU General Public License as published by      **
 ** the Free Software Foundation; either version 2 of the License, or         **
 ** (at your option) any later version.                                       **
 **                                                                           **
 ** This program is distributed in the hope that it will be useful,           **
 ** but WITHOUT ANY WARRANTY; without even the implied warranty of            **
 ** MERCHANTABILITY or FITNESS FOR A PARTICULAR PURPOSE.  See the             **
 ** GNU General Public License for more details.                              **
 **                                                                           **
 ** You should have received a copy of the GNU General Public License         **
 ** along with this program; if not, write to the Free Software               **
 ** Foundation, Inc., 59 Temple Place, Suite 330, Boston, MA  02111-1307  USA **
 *******************************************************************************/

package edu.bonn.cs.iv.bonnmotion.models.timm;

import java.util.Vector;

public class TIMM_EventManager {
    private final Vector<Double> eventTimes;
    private double lastTime;

    public TIMM_EventManager() {
        this.eventTimes = new Vector<Double>(0, 1);
        this.lastTime = -1;
    }

    public boolean isFinished() {
        return (eventTimes.size() > 0) ? false : true;
    }

    /**
     * Add new event
     * 
     * @param _time
     *            Add this time a new event time
     */
    public void addEvent(final double _time) {
        if (_time != Double.MAX_VALUE && !eventTimes.contains(_time) && this.lastTime < _time) {
            this.eventTimes.add(_time);
        }
    }

    /**
     * Adds new event times. The extra two events +-0.001 were implemented because of potential
     * rounding errors. Shouldn't have any effect since java's rounding errors are small enough.
     * Test this...
     * 
     * @param _times
     *            Vector with event times to add
     */
    public void addEvents(final Vector<Double> _times) {
        for (double time : _times) {
            this.addEvent(time);
        }
    }

    /**
     * Get the time of the next event
     * 
     * @return Time of next event
     */
    public double getNextEvent() {
        double ret = Double.MAX_VALUE;

        for (double time : eventTimes) {
            if (ret > time) {
                ret = time;
            }
        }

        eventTimes.remove(ret);
        this.lastTime = ret;
        
        if (ret == Double.MAX_VALUE) {
            throw new RuntimeException("Error: TIMM_EventManager, getNextEvent, ret should not be Double.MAX_VALUE.");
        }
        
        return ret;
    }

    /**
     * Nice representation of the EventManager for debugging purpose
     * 
     * @return A string containing all scheduled event times
     */
    public String toString() {
        StringBuilder sb = new StringBuilder("#EventManager: ");

        for (double time : eventTimes) {
            sb.append(time + " ");
        }

        return sb.toString();
    }
}
