# Supplementary material for: An empirical evaluation of link quality utilization in ETX routing for VANETs
Source: PeerJ Comput Sci. 2024 Sep 6;10:e2259. doi: 10.7717/peerj-cs.2259 (PMC11419655; doi:10.7717/peerj-cs.2259)
Supplement: Supplemental Information 2 [file peerj-cs-10-2259-s002.zip › bonnmotion-3.0.1/src/edu/bonn/cs/iv/bonnmotion/run/BM.java]

/*******************************************************************************
 ** BonnMotion - a mobility scenario generation and analysis tool             **
 ** Copyright (C) 2002-2012 University of Bonn                                **
 ** Copyright (C) 2012-2016 University of Osnabrueck                          **
 **                                                                           **
 ** This program is free software; you can redistribute it and/or modify      **
 ** it under the terms of the GNU General Public License as published by      **
 ** the Free Software Foundation; either version 2 of the License, or         **
 ** (at your option) any later version.                                       **
 **                                                                           **
 ** This program is distributed in the hope that it will be useful,           **
 ** but WITHOUT ANY WARRANTY; without even the implied warranty of            **
 ** MERCHANTABILITY or FITNESS FOR A PARTICULAR PURPOSE.  See the             **
 ** GNU General Public License for more details.                              **
 **                                                                           **
 ** You should have received a copy of the GNU General Public License         **
 ** along with this program; if not, write to the Free Software               **
 ** Foundation, Inc., 59 Temple Place, Suite 330, Boston, MA  02111-1307  USA **
 *******************************************************************************/

package edu.bonn.cs.iv.bonnmotion.run;

import edu.bonn.cs.iv.bonnmotion.App;
import edu.bonn.cs.iv.bonnmotion.Model;
import edu.bonn.cs.iv.bonnmotion.ModuleInfo;

/** Frontend for all applications and scenario generators. */

public class BM {
    private final static String PROG_NAME = "BonnMotion";
    private final static String PROG_VER = "3.0.1";
    private final static String MODELS_PACK = "edu.bonn.cs.iv.bonnmotion.models";
    private final static String MODELS[] =
        {
        /* Add new models in alpha-numerical order! */
        "Boundless",
        "ChainScenario",
        "Column",
        "DisasterArea",
        "GaussMarkov",
        "ManhattanGrid",
        "MSLAW",
        "Nomadic",
        "OriginalGaussMarkov",
        "ProbRandomWalk",
        "Pursue",
        "RandomDirection",
        "RandomStreet",
        "RandomWalk",
        "RandomWaypoint",
        "RPGM",
        "SLAW",
        "SMOOTH",
        "Static",
        "StaticDrift",
        "SteadyStateRandomWaypoint",
        "SWIM",
        "TIMM",
        "TLW",
        };

    private final static String APPS_PACK = "edu.bonn.cs.iv.bonnmotion.apps";
    private final static String APPS[] =
        {
        "Cut",
        "CSVFile",
        "Dwelltime",
        "GlomoFile",
        "GPXImport",
		"InRangePrinter",
        "IntervalFormat",
        "LinkDump",
        "LongestLink",
        "NSFile",
        "SPPXml",
        "Statistics",
        "TheONEFile",
        "Visplot",
        "WiseML",
        };

    private String fSettings = null;
    private String fSaveScenario = null;

    /**
     * Converts a classname into a Class object
     * @return class object
     */
    public static Class<?> str2class(String _class) {
        Class<?> result = null;

        try {
            for (int i = 0; i < MODELS.length; i++)
                if (MODELS[i].equals(_class)) 
                    result = Class.forName(MODELS_PACK + "." + _class);
            for (int i = 0; i < APPS.length; i++)
                if (APPS[i].equals(_class))
                    result = Class.forName(APPS_PACK + "." + _class);

            if (result == null) 
                throw new RuntimeException("Unknown Module " + _class);
        } catch (Exception e) {
            App.exceptionHandler("Error in BM ", e);
        }

        return result;
    }	

    private void printRuntime(long start_time, long stop_time) {
        int seconds = (int)(stop_time - start_time);
        String timestr = "";

        if (seconds < 60) {
            timestr = String.format("%d sec", seconds);
        } else {
            int minutes = seconds / 60;

            if (minutes < 60) {
                timestr = String.format("%d min %d sec", minutes, seconds % 60);
            } else {
                int hours = minutes / 60;

                if (hours == 1) {
                    timestr = String.format("%d hour %d min %d sec", hours, minutes % 60, seconds % 60);
                } else {
                    timestr = String.format("%d hours %d min %d sec", hours, minutes % 60, seconds % 60);
                }
            }
        }

        System.out.println("Runtime: " + timestr);
    }

    private void printHeader() {
        System.out.println(PROG_NAME + " " + PROG_VER + "\n");
        System.out.println("OS: " + System.getProperty("os.name") + " " + System.getProperty("os.version"));
        System.out.println("Java: " + System.getProperty("java.vendor") + " " + System.getProperty("java.version") + "\n\n");
    }

    private void printModels() {
        System.out.println("Available models: ");
        for (int i = 0; i < MODELS.length; i++) {
            Class<?> c = BM.str2class(MODELS[i]);
            ModuleInfo result = null;
            try {
                result = (ModuleInfo)c.getMethod("getInfo", (Class[])null).invoke(null, (Object[])null);
            } catch (Exception e) {
                System.err.println("could not retrieve module info from "+c.getCanonicalName());
            }
            if (result != null) {
                System.out.println(result.toShortString());
            }
        }
    }

    private void printApps() {
        System.out.println("Available apps: ");
        for (int i = 0; i < APPS.length; i++) {
            Class<?> c = BM.str2class(APPS[i]);
            ModuleInfo result = null;
            try {
                result = (ModuleInfo)c.getMethod("getInfo", (Class[])null).invoke(null, (Object[])null);
            } catch (Exception e) {
                System.err.println("could not retrieve module info from "+c.getCanonicalName());
            }
            if (result != null) {
                System.out.println(result.toShortString());
            }
        }
    }

    private void printSpecificHelp(String _m) {
        Class<?> c = str2class(_m);

        try {
            c.getMethod("printHelp", (Class[])null).invoke(null, (Object[])null);
        } catch (Exception e) {
            App.exceptionHandler( "could not print help to "+c, e);
        }
    }

    public static void printHelp() {
        System.out.println("Help:");
        System.out.println("  -h                    	Print this help");
        System.out.println("");
        System.out.println("Scenario generation:");
        System.out.println("  -f <scenario name> [-I <parameter file>] <model name> [model options]");
        System.out.println("  -hm                           Print available models");
        System.out.println("  -hm <module name>             Print help to specific model");
        System.out.println("");
        System.out.println("Application:");
        System.out.println("  <application name> [Application-Options]");
        System.out.println("  -ha                           Print available applications");
        System.out.println("  -ha <application name>        Print help to specific application");
    }

    protected boolean parseArg(char key, String val) {
        switch (key) {
            case 'I' :
                fSettings = val;
                return true;
            case 'f' :
                fSaveScenario = val;
                return true;
            default :
                return false;
        }
    }

    /**
     * Starts the magic.
     * Determines the class to run specified on the command line and passes the parameters
     * to the application or model.
     */
    public void go(String[] _args) throws Throwable {
        printHeader();

        if (_args.length == 0) {
            printHelp();
        } else {

            // Get options: Is help needed?
            if (_args[0].equals("-h"))
                printHelp();
            else if (_args[0].equals("-hm"))
                if (_args.length > 1)
                    printSpecificHelp(_args[1]);
                else
                    printModels();
            else if (_args[0].equals("-ha"))
                if (_args.length > 1)
                    printSpecificHelp(_args[1]);
                else
                    printApps();
            else {

                int pos = 0;
                while ((_args[pos].charAt(0) == '-') || (pos == _args.length)) {
                    char key = _args[pos].charAt(1);
                    String value;
                    if (_args[pos].length() > 2)
                        value = _args[pos].substring(2);
                    else
                        value = _args[++pos];
                    if (!parseArg(key, value)) {
                        System.out.println("warning: ignoring unknown key " + key);
                    }
                    pos++;
                }

                System.out.println("Starting " + _args[pos] + " ...");

                long start_time = System.currentTimeMillis() / 1000;

                Class<?> c = str2class(_args[pos]);

                try {
                    if (c.getPackage().getName().startsWith(MODELS_PACK)) {
                        if (fSaveScenario == null) {
                            System.out.println("Refusing to create a scenario which will not be saved anyhow. (Use -f.)");
                            System.exit(0);
                        }
                        String[] args = removeFirstElements(_args, pos);
                        args[0] = fSettings;
                        Class<?>[] cType = {String[].class};
                        Object[] cParam = {args};
                        ((Model)c.getConstructor(cType).newInstance(cParam)).write(fSaveScenario);
                    } else {
                        String[] args = removeFirstElements(_args, pos + 1);
                        Class<?>[] cType = {String[].class};
                        Object[] cParam = {args};
                        c.getConstructor(cType).newInstance(cParam);
                    }
                } catch (ClassCastException e1) {
                    System.out.println("ClassCastException");
                } catch (Exception e) {
                    e.printStackTrace();
                    App.exceptionHandler("Error in "+_args[pos], e );
                } 

                System.out.println(_args[pos] + " done.");

                long stop_time = System.currentTimeMillis() / 1000;
                printRuntime(start_time, stop_time);
            }
        }
    }

    public static String[] removeFirstElements(String[] array, int n) {
        String[] r = new String[array.length - n];
        System.arraycopy(array, n, r, 0, r.length);
        return r;
    }

    public static void main(String[] args) throws Throwable {
        new BM().go(args);
    }

} // BM
