# Supplementary material for: An empirical evaluation of link quality utilization in ETX routing for VANETs
Source: PeerJ Comput Sci. 2024 Sep 6;10:e2259. doi: 10.7717/peerj-cs.2259 (PMC11419655; doi:10.7717/peerj-cs.2259)
Supplement: Supplemental Information 2 [file peerj-cs-10-2259-s002.zip › bonnmotion-3.0.1/validate/apptests/Dwelltime.apptest]

app=Dwelltime
paramsfile=modeltests-basic/RandomWaypoint.modeltest
extensions={bettstetter_statistics;bettstetter_statistics2}
