# Supplementary material for: An empirical evaluation of link quality utilization in ETX routing for VANETs
Source: PeerJ Comput Sci. 2024 Sep 6;10:e2259. doi: 10.7717/peerj-cs.2259 (PMC11419655; doi:10.7717/peerj-cs.2259)
Supplement: Supplemental Information 2 [file peerj-cs-10-2259-s002.zip › bonnmotion-3.0.1/validate/apptests/Statistics.apptest]

app=Statistics
paramsfile=modeltests-basic
extensions={stats}
appparams=-r 50

[testcase]
extensions={stats_50.mincut;stats_50.nodedeg;stats_50.part;stats_50.partdeg;stats_50.stability;stats_50.uni}
appparams=-r 50 -G 60 -M 60 -N 60 -P 60 -S 60 -U 60 -V 60
