# Supplementary material for: An empirical evaluation of link quality utilization in ETX routing for VANETs
Source: PeerJ Comput Sci. 2024 Sep 6;10:e2259. doi: 10.7717/peerj-cs.2259 (PMC11419655; doi:10.7717/peerj-cs.2259)
Supplement: Supplemental Information 2 [file peerj-cs-10-2259-s002.zip › bonnmotion-3.0.1/validate/modeltests/Boundless.modeltest]

model=Boundless
ignore=3600.0
randomSeed=1371744945899
x=200.0
y=200.0
duration=600.0
nn={10;50}
circular=false
deltaT={0.5;1.0}
accelMax={1.0;2.0}
alpha={1.0;3.0}
minspeed=0.5
maxspeed=1.5
maxpause=60.0
