# Supplementary material for: An empirical evaluation of link quality utilization in ETX routing for VANETs
Source: PeerJ Comput Sci. 2024 Sep 6;10:e2259. doi: 10.7717/peerj-cs.2259 (PMC11419655; doi:10.7717/peerj-cs.2259)
Supplement: Supplemental Information 2 [file peerj-cs-10-2259-s002.zip › bonnmotion-3.0.1/validate/modeltests/ChainScenario.modeltest]

model=ChainScenario
clArgs={RandomWaypoint -d 200 -n 10 -x 100 -y 100 -o 3 -R 12345,ManhattanGrid -d 200 -n 10 -x 400 -y 300 -u 4 -v 3 -R 12345;Boundless -R 1234 -x 200 -y 200 -d 200 -n 10 -t 0.5 -m 1 -s 1.0 -h 1.5 -l 0.5 -p 20.0,RandomWaypoint -d 200 -n 10 -x 100 -y 100 -o 3 -R 12345;GaussMarkov -R 1234 -x 200 -y 200 -d 5000 -n 50 -a 0.39269908169872414 -h 1.5 -q 2.5 -s 0.5 -b true -g false -u true,ManhattanGrid -d 200 -n 50 -x 400 -y 300 -u 4 -v 3 -R 12345}
mode={0;1}
parts=true
