# Supplementary material for: An empirical evaluation of link quality utilization in ETX routing for VANETs
Source: PeerJ Comput Sci. 2024 Sep 6;10:e2259. doi: 10.7717/peerj-cs.2259 (PMC11419655; doi:10.7717/peerj-cs.2259)
Supplement: Supplemental Information 2 [file peerj-cs-10-2259-s002.zip › bonnmotion-3.0.1/validate/modeltests/DisasterArea.modeltest]

model=DisasterArea
ignore=5000.0
randomSeed=23
x=350.0
y=200.0
duration=3000.0
nn=150
circular=false
groupsize_E=1.0
catatastropheArea0=320,75,345,75,345,100,320,100,330,75,330,76,3,6,0
catatastropheArea1=220,5,300,5,300,40,220,40,220,20,310,20,2,15,0
catatastropheArea2=220,46,300,46,300,80,220,80,220,60,310,60,2,15,0
catatastropheArea3=220,86,300,86,300,120,220,120,220,100,310,100,2,15,0
catatastropheArea4=220,126,300,126,300,160,220,160,220,140,310,140,2,15,0
catatastropheArea5=133,25,180,25,180,75,133,75,133,50,180,50,1,39,37
catatastropheArea6=25,5,125,5,125,100,25,100,25,50,125,50,0,15,15
catatastropheArea7=320,5,345,5,345,50,320,50,5,0,345,0,325,5,325,50,4,30,28
pGroupChange=0.0
maxCataAreas=8
circleVertices=140
factor=1.0
obstacleForAllGrps=25,150,100,150,100,200,25,200
mindist=3.0
maxdist=3.0
groupsize_S=0.0
writeMoves=false
writeVisibilityGraph=false
noKnockOver=true
minspeed=1.0
maxspeed=2.0
maxpause=20.0
