# Supplementary material for: An empirical evaluation of link quality utilization in ETX routing for VANETs
Source: PeerJ Comput Sci. 2024 Sep 6;10:e2259. doi: 10.7717/peerj-cs.2259 (PMC11419655; doi:10.7717/peerj-cs.2259)
Supplement: Supplemental Information 2 [file peerj-cs-10-2259-s002.zip › bonnmotion-3.0.1/validate/modeltests/GaussMarkov.modeltest]

model=GaussMarkov
ignore=3600.0
randomSeed=1282050589154
x=200
y=200
duration=3000.0
nn={10;50;100}
circular=false
updateFrequency={2.5;5.0}
maxspeed=1.5
angleStdDev=0.39269908169872414
speedStdDev=0.5
inputX=200.0
inputY=200.0
bounce={false;true}
initGauss={false;true}
uniformSpeed={false;true}

[testcase]
inputX=1000.0
inputY=1000.0
