# Supplementary material for: An empirical evaluation of link quality utilization in ETX routing for VANETs
Source: PeerJ Comput Sci. 2024 Sep 6;10:e2259. doi: 10.7717/peerj-cs.2259 (PMC11419655; doi:10.7717/peerj-cs.2259)
Supplement: Supplemental Information 2 [file peerj-cs-10-2259-s002.zip › bonnmotion-3.0.1/validate/modeltests/ManhattanGrid.modeltest]

model=ManhattanGrid
ignore=3600.0
randomSeed=1282047576848
x=200.0
y=200.0
duration=3000.0
nn={10;50;100}
circular=false
xblocks={10;50}
yblocks={10;50}
updateDist=5.0
turnProb=0.5
speedChangeProb={0.2;0.4}
minSpeed=0.5
meanSpeed={1.0;1.5}
speedStdDev=0.2
pauseProb={0.0;0.5}
maxPause=120.0
