# Supplementary material for: An empirical evaluation of link quality utilization in ETX routing for VANETs
Source: PeerJ Comput Sci. 2024 Sep 6;10:e2259. doi: 10.7717/peerj-cs.2259 (PMC11419655; doi:10.7717/peerj-cs.2259)
Supplement: Supplemental Information 2 [file peerj-cs-10-2259-s002.zip › bonnmotion-3.0.1/validate/modeltests/MSLAW.modeltest]

model=MSLAW
ignore=5000.0
randomSeed=1429107222
x=12990.984575574985
y=13227.531978098676
duration=86400.0
nn=2
circular=false
J=2D
boundingBox=7.996 52.2421 8.1127 52.3148
clippingMethod=1
rsMetric=Pedestrian
osmFile={$}../maps/osna-validate-20140510.osm.pbf
rsURL=http://trimple.cs.uos.de:5000
distFile=null
noOfWaypoints=100
minpause=10.0
maxpause=14400.0
beta=1.0
hurst=0.75
dist_weight=3.0
cluster_range={50.0;100.0}
cluster_ratio=5
waypoint_ratio=5
speed=0.5 2.0
distance_metric={Route;Flight}
