# Supplementary material for: An empirical evaluation of link quality utilization in ETX routing for VANETs
Source: PeerJ Comput Sci. 2024 Sep 6;10:e2259. doi: 10.7717/peerj-cs.2259 (PMC11419655; doi:10.7717/peerj-cs.2259)
Supplement: Supplemental Information 2 [file peerj-cs-10-2259-s002.zip › bonnmotion-3.0.1/validate/modeltests/Nomadic.modeltest]

model=Nomadic
ignore=3600.0
randomSeed=1286293938884
x=200.0
y=200.0
duration=3000.0
nn={10;50;100}
circular=false
avgMobileNodesPerGroup={3.0;4.0}
groupSizeDeviation={2.0;3.0}
maxdist={2.0;3.0}
refmaxpause=60.0
minspeed=0.5
maxspeed=1.5
maxpause=60.0

[testcase]
x=1000.0
y=1000.0
