# Supplementary material for: An empirical evaluation of link quality utilization in ETX routing for VANETs
Source: PeerJ Comput Sci. 2024 Sep 6;10:e2259. doi: 10.7717/peerj-cs.2259 (PMC11419655; doi:10.7717/peerj-cs.2259)
Supplement: Supplemental Information 2 [file peerj-cs-10-2259-s002.zip › bonnmotion-3.0.1/validate/modeltests/OriginalGaussMarkov.modeltest]

model=OriginalGaussMarkov
ignore=3600.0
randomSeed=1282050093162
x=200.0
y=200.0
duration=3000.0
nn={10;50;100}
circular=false
updateFrequency=2.5
velocityStdDev={0.1;0.2}
alpha=1.0
avgSpeed={0.0;1.0}
maxSpeed=Infinity

[testcase]
x=1000.0
y=1000.0
