# Supplementary material for: An empirical evaluation of link quality utilization in ETX routing for VANETs
Source: PeerJ Comput Sci. 2024 Sep 6;10:e2259. doi: 10.7717/peerj-cs.2259 (PMC11419655; doi:10.7717/peerj-cs.2259)
Supplement: Supplemental Information 2 [file peerj-cs-10-2259-s002.zip › bonnmotion-3.0.1/validate/modeltests/ProbRandomWalk.modeltest]

model=ProbRandomWalk
ignore=3600.0
randomSeed=1282049512816
x=200.0
y=200.0
duration=3000.0
nn={10:100:10}
circular=false
interval=1.0

[testcase]
x=1000.0
y=1000.0
