# Supplementary material for: An empirical evaluation of link quality utilization in ETX routing for VANETs
Source: PeerJ Comput Sci. 2024 Sep 6;10:e2259. doi: 10.7717/peerj-cs.2259 (PMC11419655; doi:10.7717/peerj-cs.2259)
Supplement: Supplemental Information 2 [file peerj-cs-10-2259-s002.zip › bonnmotion-3.0.1/validate/modeltests/RandomStreet.modeltest]

model=RandomStreet
ignore=5000.0
randomSeed=1429103361
x=12990.984575574985
y=13227.531978098676
duration=86400.0
nn={2;10;30}
circular=false
J=2D
boundingBox=7.996 52.2421 8.1127 52.3148
clippingMethod=1
rsMetric=Pedestrian
osmFile={$}../maps/osna-validate-20140510.osm.pbf
rsURL=http://trimple.cs.uos.de:5000
distFile=null
maxPause=14400.0
speed={0.5 2.0;0.5 3.0}
