# Supplementary material for: An empirical evaluation of link quality utilization in ETX routing for VANETs
Source: PeerJ Comput Sci. 2024 Sep 6;10:e2259. doi: 10.7717/peerj-cs.2259 (PMC11419655; doi:10.7717/peerj-cs.2259)
Supplement: Supplemental Information 2 [file peerj-cs-10-2259-s002.zip › bonnmotion-3.0.1/validate/modeltests/RandomWaypoint.modeltest]

model=RandomWaypoint
ignore=3600.0
randomSeed=1276176155501
x=200.0
y=200.0
duration=3000.0
nn={10;50;100}
circular=false
dim=3
minspeed={0.5;1.0}
maxspeed=1.5
maxpause=60.0

[testcase]
x=1000.0
y=1000.0

[testcase]
x=200.0
y=200.0
z=200.0
dim=5
minspeed={0.5;1.0}
maxspeed={1.5;2.0}
maxpause={0;60.0}
