# Supplementary material for: An empirical evaluation of link quality utilization in ETX routing for VANETs
Source: PeerJ Comput Sci. 2024 Sep 6;10:e2259. doi: 10.7717/peerj-cs.2259 (PMC11419655; doi:10.7717/peerj-cs.2259)
Supplement: Supplemental Information 2 [file peerj-cs-10-2259-s002.zip › bonnmotion-3.0.1/validate/modeltests/SLAW.modeltest]

model=SLAW
ignore=3600.0
randomSeed=1
x=1000.0
y=1000.0
duration=1000.0
nn=100
circular=false
noOfWaypoints={500;1000}
minpause=10.0
maxpause=50.0
beta=1.0
hurst=0.75
dist_alpha=3.0
cluster_range={50.0;75.0}
cluster_ratio={3;5}
waypoint_ratio=5
