# Supplementary material for: An empirical evaluation of link quality utilization in ETX routing for VANETs
Source: PeerJ Comput Sci. 2024 Sep 6;10:e2259. doi: 10.7717/peerj-cs.2259 (PMC11419655; doi:10.7717/peerj-cs.2259)
Supplement: Supplemental Information 2 [file peerj-cs-10-2259-s002.zip › bonnmotion-3.0.1/validate/modeltests/SMOOTH.modeltest]

model=SMOOTH
ignore=0
randomSeed=5
nn=10
x=20000
y=20000
duration=200
range=100
clusters=117
alpha=1.45
f_min=1
f_max=14000
beta=1.5
p_min=10
p_max=40200
print=ICT
